# Supplementary material for: RGS16, a novel p53 and pRb cross-talk candidate inhibits migration and invasion of pancreatic cancer cells
Source: Genes Cancer. 2014 Nov;5(11-12):420–35. doi: 10.18632/genesandcancer.43 (PMC4279439; doi:10.18632/genesandcancer.43)
Supplement: Supplementary file 2 [file ganc-05-420-s002.xlsx]

## Sheet: p53
p53 Significant Differentially Expressed Genes
Systematic Name	GeneName	Description	Average fold change
THC2573284	THC2573284	Unknown	117.637
ENST00000367245	MYCT1	myc target 1 [Source:RefSeq_peptide;Acc:NP_079383] [ENST00000367245]	106.726
NM_178138	LHX3	Homo sapiens LIM homeobox 3 (LHX3), transcript variant 1, mRNA [NM_178138]	86.8066
NM_000331	SAA1	Homo sapiens serum amyloid A1 (SAA1), transcript variant 1, mRNA [NM_000331]	63.2922
NM_000546	TP53	Homo sapiens tumor protein p53 (Li-Fraumeni syndrome) (TP53), mRNA [NM_000546]	62.7703
NM_002996	CX3CL1	Homo sapiens chemokine (C-X3-C motif) ligand 1 (CX3CL1), mRNA [NM_002996]	60.9348
NM_016592	GNAS	Homo sapiens GNAS complex locus (GNAS), transcript variant 4, mRNA [NM_016592]	58.4617
NM_016233	PADI3	Homo sapiens peptidyl arginine deiminase, type III (PADI3), mRNA [NM_016233]	57.9631
NM_006142	SFN	Homo sapiens stratifin (SFN), mRNA [NM_006142]	52.9161
ENST00000294485	C1orf187	Uncharacterized protein C1orf187 precursor. [Source:Uniprot/SWISSPROT;Acc:Q8NBI3] [ENST00000294485]	45.1026
NM_002016	FLG	Homo sapiens filaggrin (FLG), mRNA [NM_002016]	41.4766
NM_002226	JAG2	Homo sapiens jagged 2 (JAG2), transcript variant 1, mRNA [NM_002226]	33.3835
NM_000552	VWF	Homo sapiens von Willebrand factor (VWF), mRNA [NM_000552]	32.2924
NM_001007271	DUSP13	Homo sapiens dual specificity phosphatase 13 (DUSP13), transcript variant 1, mRNA [NM_001007271]	32.1367
NM_031308	EPPK1	Homo sapiens epiplakin 1 (EPPK1), mRNA [NM_031308]	32.0565
ENST00000339446	LOC387763	Homo sapiens hypothetical LOC387763, mRNA (cDNA clone IMAGE:6272440), partial cds. [BC052560]	30.6182
NM_015419	MXRA5	Homo sapiens matrix-remodelling associated 5 (MXRA5), mRNA [NM_015419]	29.5826
NM_021012	KCNJ12	Homo sapiens potassium inwardly-rectifying channel, subfamily J, member 12 (KCNJ12), mRNA [NM_021012]	28.8143
NM_016135	ETV7	Homo sapiens ets variant gene 7 (TEL2 oncogene) (ETV7), mRNA [NM_016135]	28.5059
NM_013314	BLNK	Homo sapiens B-cell linker (BLNK), mRNA [NM_013314]	27.0393
NM_003039	SLC2A5	Homo sapiens solute carrier family 2 (facilitated glucose/fructose transporter), member 5 (SLC2A5), mRNA [NM_003039]	26.866
NM_030569	ITIH5	Homo sapiens inter-alpha (globulin) inhibitor H5 (ITIH5), transcript variant 1, mRNA [NM_030569]	25.5145
ENST00000341700	GNA14	Guanine nucleotide-binding protein alpha-14 subunit (G-protein alpha subunit 14). [Source:Uniprot/SWISSPROT;Acc:O95837] [ENST00000341700]	25.4025
BC064430	LOC205251	Homo sapiens cDNA clone IMAGE:5763979. [BC064430]	24.7492
NM_018837	SULF2	Homo sapiens sulfatase 2 (SULF2), transcript variant 1, mRNA [NM_018837]	24.1214
BC092429	BC092429	Homo sapiens cDNA clone IMAGE:30530513. [BC092429]	22.4436
NM_022169	ABCG4	Homo sapiens ATP-binding cassette, sub-family G (WHITE), member 4 (ABCG4), mRNA [NM_022169]	22.4254
NM_153375	PLAC2	Homo sapiens placenta-specific 2 (PLAC2), mRNA [NM_153375]	21.6005
NM_013267	GLS2	Homo sapiens glutaminase 2 (liver, mitochondrial) (GLS2), nuclear gene encoding mitochondrial protein, mRNA [NM_013267]	21.3978
NM_014392	D4S234E	Homo sapiens DNA segment on chromosome 4 (unique) 234 expressed sequence (D4S234E), transcript variant 1, mRNA [NM_014392]	21.2014
ENST00000311208	ENST00000311208	MGC5.2.1.1.1.B03.F.1 NIH_MGC_331 Homo sapiens cDNA clone MGC5.2.1.1.1.B03, mRNA sequence [DR007925]	20.7335
NM_014398	LAMP3	Homo sapiens lysosomal-associated membrane protein 3 (LAMP3), mRNA [NM_014398]	20.6736
NM_000547	TPO	Homo sapiens thyroid peroxidase (TPO), transcript variant 1, mRNA [NM_000547]	20.1683
NM_145202	PRAP1	Homo sapiens proline-rich acidic protein 1 (PRAP1), mRNA [NM_145202]	19.9217
XM_292021	LOC341346	PREDICTED: Homo sapiens hypothetical LOC341346 (LOC341346), mRNA [XM_292021]	19.7835
NM_002928	RGS16	Homo sapiens regulator of G-protein signalling 16 (RGS16), mRNA [NM_002928]	18.8422
NM_207334	FAM43B	Homo sapiens family with sequence similarity 43, member B (FAM43B), mRNA [NM_207334]	18.8399
AK057177	L3MBTL2	Homo sapiens cDNA FLJ32615 fis, clone STOMA2000148. [AK057177]	18.3303
NM_002929	GRK1	Homo sapiens G protein-coupled receptor kinase 1 (GRK1), mRNA [NM_002929]	18.0287
NM_178348	LCE1A	Homo sapiens late cornified envelope 1A (LCE1A), mRNA [NM_178348]	17.9887
NM_000049	ASPA	Homo sapiens aspartoacylase (Canavan disease) (ASPA), mRNA [NM_000049]	17.7098
NM_000399	EGR2	Homo sapiens early growth response 2 (Krox-20 homolog, Drosophila) (EGR2), mRNA [NM_000399]	17.5834
NM_004821	HAND1	Homo sapiens heart and neural crest derivatives expressed 1 (HAND1), mRNA [NM_004821]	17.3628
NM_000349	STAR	Homo sapiens steroidogenic acute regulator (STAR), nuclear gene encoding mitochondrial protein, transcript variant 1, mRNA [NM_000349]	17.2481
NM_001033602	KIAA0774	Homo sapiens KIAA0774 (KIAA0774), transcript variant 1, mRNA [NM_001033602]	17.069
NM_002507	NGFR	Homo sapiens nerve growth factor receptor (TNFR superfamily, member 16) (NGFR), mRNA [NM_002507]	16.7912
NM_001172	ARG2	Homo sapiens arginase, type II (ARG2), nuclear gene encoding mitochondrial protein, mRNA [NM_001172]	16.2364
NM_015967	PTPN22	Homo sapiens protein tyrosine phosphatase, non-receptor type 22 (lymphoid) (PTPN22), transcript variant 1, mRNA [NM_015967]	16.2063
NM_000102	CYP17A1	Homo sapiens cytochrome P450, family 17, subfamily A, polypeptide 1 (CYP17A1), mRNA [NM_000102]	15.8759
A_24_P775812	A_24_P775812	Unknown	15.6508
NM_182757	IBRDC2	Homo sapiens IBR domain containing 2 (IBRDC2), mRNA [NM_182757]	15.5059
NM_030761	WNT4	Homo sapiens wingless-type MMTV integration site family, member 4 (WNT4), mRNA [NM_030761]	15.3668
NM_000923	PDE4C	Homo sapiens phosphodiesterase 4C, cAMP-specific (phosphodiesterase E1 dunce homolog, Drosophila) (PDE4C), mRNA [NM_000923]	15.2173
NM_198545	C1orf187	Homo sapiens chromosome 1 open reading frame 187 (C1orf187), mRNA [NM_198545]	14.9982
NM_145652	WFDC5	Homo sapiens WAP four-disulfide core domain 5 (WFDC5), mRNA [NM_145652]	14.9638
NM_152310	ELOVL3	Homo sapiens elongation of very long chain fatty acids (FEN1/Elo2, SUR4/Elo3, yeast)-like 3 (ELOVL3), mRNA [NM_152310]	14.6863
NM_020225	STOX2	Homo sapiens storkhead box 2 (STOX2), mRNA [NM_020225]	14.4709
NM_006426	DPYSL4	Homo sapiens dihydropyrimidinase-like 4 (DPYSL4), mRNA [NM_006426]	14.458
NM_172229	KREMEN2	Homo sapiens kringle containing transmembrane protein 2 (KREMEN2), transcript variant 4, mRNA [NM_172229]	14.0659
NM_014376	CYFIP2	Homo sapiens cytoplasmic FMR1 interacting protein 2 (CYFIP2), transcript variant 3, mRNA [NM_014376]	13.9675
NM_004297	GNA14	Homo sapiens guanine nucleotide binding protein (G protein), alpha 14 (GNA14), mRNA [NM_004297]	13.9381
THC2632039	THC2632039	Q8SPE4_9PRIM (Q8SPE4) Major histocompatibility complex (Fragment), partial (85%) [THC2632039]	13.8991
NM_178351	LCE1C	Homo sapiens late cornified envelope 1C (LCE1C), mRNA [NM_178351]	13.8274
NM_005883	APC2	Homo sapiens adenomatosis polyposis coli 2 (APC2), mRNA [NM_005883]	13.7255
NM_001037332	CYFIP2	Homo sapiens cytoplasmic FMR1 interacting protein 2 (CYFIP2), transcript variant 2, mRNA [NM_001037332]	13.6456
NM_006789	APOBEC2	Homo sapiens apolipoprotein B mRNA editing enzyme, catalytic polypeptide-like 2 (APOBEC2), mRNA [NM_006789]	13.4517
NM_152722	HEPACAM	Homo sapiens hepatocyte cell adhesion molecule (HEPACAM), mRNA [NM_152722]	13.3978
NM_018953	HOXC5	Homo sapiens homeobox C5 (HOXC5), transcript variant 1, mRNA [NM_018953]	13.0723
NM_005461	MAFB	Homo sapiens v-maf musculoaponeurotic fibrosarcoma oncogene homolog B (avian) (MAFB), mRNA [NM_005461]	12.8111
NM_138702	MAGEC3	Homo sapiens melanoma antigen family C, 3 (MAGEC3), transcript variant 1, mRNA [NM_138702]	12.5101
NM_002246	KCNK3	Homo sapiens potassium channel, subfamily K, member 3 (KCNK3), mRNA [NM_002246]	12.0446
NM_148979	CTSH	Homo sapiens cathepsin H (CTSH), transcript variant 2, mRNA [NM_148979]	11.9257
NM_020299	AKR1B10	Homo sapiens aldo-keto reductase family 1, member B10 (aldose reductase) (AKR1B10), mRNA [NM_020299]	11.6128
NM_002135	NR4A1	Homo sapiens nuclear receptor subfamily 4, group A, member 1 (NR4A1), transcript variant 1, mRNA [NM_002135]	11.5636
NM_020182	TMEPAI	Homo sapiens transmembrane, prostate androgen induced RNA (TMEPAI), transcript variant 1, mRNA [NM_020182]	11.4865
NM_032646	TTYH2	Homo sapiens tweety homolog 2 (Drosophila) (TTYH2), transcript variant 1, mRNA [NM_032646]	11.4426
NM_003151	STAT4	Homo sapiens signal transducer and activator of transcription 4 (STAT4), mRNA [NM_003151]	11.4347
NM_001873	CPE	Homo sapiens carboxypeptidase E (CPE), mRNA [NM_001873]	11.0611
NM_015417	C20orf28	Homo sapiens chromosome 20 open reading frame 28 (C20orf28), mRNA [NM_015417]	10.7829
NM_005118	TNFSF15	Homo sapiens tumor necrosis factor (ligand) superfamily, member 15 (TNFSF15), mRNA [NM_005118]	10.68
NM_198516	GALNTL4	Homo sapiens UDP-N-acetyl-alpha-D-galactosamine:polypeptide N-acetylgalactosaminyltransferase-like 4 (GALNTL4), mRNA [NM_198516]	10.6793
NM_001885	CRYAB	Homo sapiens crystallin, alpha B (CRYAB), mRNA [NM_001885]	10.6562
NM_058164	OLFM2	Homo sapiens olfactomedin 2 (OLFM2), mRNA [NM_058164]	10.6017
A_24_P174353	A_24_P174353	Unknown	10.5243
NM_002639	SERPINB5	Homo sapiens serpin peptidase inhibitor, clade B (ovalbumin), member 5 (SERPINB5), mRNA [NM_002639]	10.51
NM_006841	SLC38A3	Homo sapiens solute carrier family 38, member 3 (SLC38A3), mRNA [NM_006841]	10.4611
NM_203349	SHC4	Homo sapiens SHC (Src homology 2 domain containing) family, member 4 (SHC4), mRNA [NM_203349]	10.2308
NM_031476	CRISPLD2	Homo sapiens cysteine-rich secretory protein LCCL domain containing 2 (CRISPLD2), mRNA [NM_031476]	10.1096
NM_014368	LHX6	Homo sapiens LIM homeobox 6 (LHX6), transcript variant 1, mRNA [NM_014368]	10.1019
NM_000161	GCH1	Homo sapiens GTP cyclohydrolase 1 (dopa-responsive dystonia) (GCH1), transcript variant 1, mRNA [NM_000161]	10.0552
NM_002118	HLA-DMB	Homo sapiens major histocompatibility complex, class II, DM beta (HLA-DMB), mRNA [NM_002118]	9.97727
NM_001197	BIK	Homo sapiens BCL2-interacting killer (apoptosis-inducing) (BIK), mRNA [NM_001197]	9.7925
ENST00000298251	HEPACAM	hepatocyte cell adhesion molecule [Source:RefSeq_peptide;Acc:NP_689935] [ENST00000298251]	9.78485
NM_138621	BCL2L11	Homo sapiens BCL2-like 11 (apoptosis facilitator) (BCL2L11), transcript variant 1, mRNA [NM_138621]	9.58167
NM_022896	LPIN3	Homo sapiens lipin 3 (LPIN3), mRNA [NM_022896]	9.38894
NM_005220	DLX3	Homo sapiens distal-less homeobox 3 (DLX3), mRNA [NM_005220]	9.27252
AK024898	AK024898	Homo sapiens cDNA: FLJ21245 fis, clone COL01184. [AK024898]	9.24196
CR597597	CR597597	full-length cDNA clone CS0DI013YN06 of Placenta Cot 25-normalized of Homo sapiens (human) [CR597597]	9.18856
NM_016084	RASD1	Homo sapiens RAS, dexamethasone-induced 1 (RASD1), mRNA [NM_016084]	9.12129
NM_080749	NEURL2	Homo sapiens neuralized homolog 2 (Drosophila) (NEURL2), mRNA [NM_080749]	9.0859
BU681613	BU681613	BU681613 UI-CF-EC1-abt-e-21-0-UI.s1 UI-CF-EC1 Homo sapiens cDNA clone UI-CF-EC1-abt-e-21-0-UI 3', mRNA sequence [BU681613]	8.9736
NM_018400	SCN3B	Homo sapiens sodium channel, voltage-gated, type III, beta (SCN3B), transcript variant 1, mRNA [NM_018400]	8.91795
NM_002699	POU3F1	Homo sapiens POU domain, class 3, transcription factor 1 (POU3F1), mRNA [NM_002699]	8.61953
NM_001712	CEACAM1	Homo sapiens carcinoembryonic antigen-related cell adhesion molecule 1 (biliary glycoprotein) (CEACAM1), transcript variant 1, mRNA [NM_001712]	8.40096
NM_053001	OSR2	Homo sapiens odd-skipped related 2 (Drosophila) (OSR2), mRNA [NM_053001]	8.25037
AK094799	AK094799	Homo sapiens cDNA FLJ37480 fis, clone BRAWH2013866, highly similar to Homo sapiens stonin 2 mRNA. [AK094799]	8.23182
NM_001657	AREG	Homo sapiens amphiregulin (schwannoma-derived growth factor) (AREG), mRNA [NM_001657]	8.1465
NM_017671	C20orf42	Homo sapiens chromosome 20 open reading frame 42 (C20orf42), mRNA [NM_017671]	8.11738
NM_023004	RTN4R	Homo sapiens reticulon 4 receptor (RTN4R), mRNA [NM_023004]	8.01102
NM_023002	HAPLN4	Homo sapiens hyaluronan and proteoglycan link protein 4 (HAPLN4), mRNA [NM_023002]	7.96005
NM_002031	FRK	Homo sapiens fyn-related kinase (FRK), mRNA [NM_002031]	7.95055
NM_022337	RAB38	Homo sapiens RAB38, member RAS oncogene family (RAB38), mRNA [NM_022337]	7.74036
NM_017734	PALMD	Homo sapiens palmdelphin (PALMD), mRNA [NM_017734]	7.70815
NM_020211	RGMA	Homo sapiens RGM domain family, member A (RGMA), mRNA [NM_020211]	7.6781
NM_002230	JUP	Homo sapiens junction plakoglobin (JUP), transcript variant 1, mRNA [NM_002230]	7.59665
NM_030630	C17orf28	Homo sapiens chromosome 17 open reading frame 28 (C17orf28), mRNA [NM_030630]	7.5832
ENST00000312785	PLAC2	Placenta-specific protein 2. [Source:Uniprot/SWISSPROT;Acc:Q8NBU9] [ENST00000312785]	7.54419
NM_030760	EDG8	Homo sapiens endothelial differentiation, sphingolipid G-protein-coupled receptor, 8 (EDG8), mRNA [NM_030760]	7.52544
NM_001740	CALB2	Homo sapiens calbindin 2, 29kDa (calretinin) (CALB2), transcript variant CALB2, mRNA [NM_001740]	7.39235
AY358804	AY358804	Homo sapiens clone DNA100312 VSSW1971 (UNQ1971) mRNA, complete cds. [AY358804]	7.37327
A_24_P749042	A_24_P749042	Unknown	7.34614
NM_178310	SNAI3	Homo sapiens snail homolog 3 (Drosophila) (SNAI3), mRNA [NM_178310]	7.30225
BC024764	IQSEC3	Homo sapiens IQ motif and Sec7 domain 3, mRNA (cDNA clone MGC:30156 IMAGE:4940063), complete cds. [BC024764]	7.29408
NM_001012421	ANKRD20A2	Homo sapiens ankyrin repeat domain 20 family, member A2 (ANKRD20A2), mRNA [NM_001012421]	7.28106
NM_014310	RASD2	Homo sapiens RASD family, member 2 (RASD2), mRNA [NM_014310]	7.26612
NM_152686	DNAJC18	Homo sapiens DnaJ (Hsp40) homolog, subfamily C, member 18 (DNAJC18), mRNA [NM_152686]	7.05401
NM_002307	LGALS7	Homo sapiens lectin, galactoside-binding, soluble, 7 (galectin 7) (LGALS7), mRNA [NM_002307]	7.00749
NM_025165	ELL3	Homo sapiens elongation factor RNA polymerase II-like 3 (ELL3), mRNA [NM_025165]	6.96393
NM_001001290	SLC2A9	Homo sapiens solute carrier family 2 (facilitated glucose transporter), member 9 (SLC2A9), transcript variant 2, mRNA [NM_001001290]	6.89084
NM_014841	SNAP91	Homo sapiens synaptosomal-associated protein, 91kDa homolog (mouse) (SNAP91), mRNA [NM_014841]	6.87714
NM_005258	GCHFR	Homo sapiens GTP cyclohydrolase I feedback regulator (GCHFR), mRNA [NM_005258]	6.85814
NM_012411	PTPN22	Homo sapiens protein tyrosine phosphatase, non-receptor type 22 (lymphoid) (PTPN22), transcript variant 2, mRNA [NM_012411]	6.85201
NM_003561	PLA2G10	Homo sapiens phospholipase A2, group X (PLA2G10), mRNA [NM_003561]	6.78961
XM_498537	hCG_1655019	PREDICTED: Homo sapiens hypothetical LOC440084 (LOC440084), mRNA [XM_498537]	6.78895
NM_020247	CABC1	Homo sapiens chaperone, ABC1 activity of bc1 complex homolog (S. pombe) (CABC1), nuclear gene encoding mitochondrial protein, mRNA [NM_020247]	6.78424
NM_031475	ESPN	Homo sapiens espin (ESPN), mRNA [NM_031475]	6.78195
NM_032321	MGC13057	Homo sapiens hypothetical protein MGC13057 (MGC13057), transcript variant 4, mRNA [NM_032321]	6.76916
NM_025107	MYCT1	Homo sapiens myc target 1 (MYCT1), mRNA [NM_025107]	6.68247
NM_176798	P2RY6	Homo sapiens pyrimidinergic receptor P2Y, G-protein coupled, 6 (P2RY6), transcript variant 2, mRNA [NM_176798]	6.66327
NM_000037	ANK1	Homo sapiens ankyrin 1, erythrocytic (ANK1), transcript variant 3, mRNA [NM_000037]	6.62701
NM_178352	LCE1D	Homo sapiens late cornified envelope 1D (LCE1D), mRNA [NM_178352]	6.61085
NM_006439	MAB21L2	Homo sapiens mab-21-like 2 (C. elegans) (MAB21L2), mRNA [NM_006439]	6.60786
NM_030916	PVRL4	Homo sapiens poliovirus receptor-related 4 (PVRL4), mRNA [NM_030916]	6.55506
NM_000260	MYO7A	Homo sapiens myosin VIIA (MYO7A), mRNA [NM_000260]	6.49735
NM_018344	SLC29A3	Homo sapiens solute carrier family 29 (nucleoside transporters), member 3 (SLC29A3), mRNA [NM_018344]	6.46589
THC2614148	THC2614148	Q59G86_HUMAN (Q59G86) Androgen-regulated short-chain dehydrogenase/reductase 1 variant (Fragment), partial (7%) [THC2614148]	6.46191
NM_006504	PTPRE	Homo sapiens protein tyrosine phosphatase, receptor type, E (PTPRE), transcript variant 1, mRNA [NM_006504]	6.36641
NM_198471	ANKRD47	Homo sapiens ankyrin repeat domain 47 (ANKRD47), mRNA [NM_198471]	6.33624
NM_006227	PLTP	Homo sapiens phospholipid transfer protein (PLTP), transcript variant 1, mRNA [NM_006227]	6.30299
NM_178433	LCE3B	Homo sapiens late cornified envelope 3B (LCE3B), mRNA [NM_178433]	6.27254
NM_023915	GPR87	Homo sapiens G protein-coupled receptor 87 (GPR87), mRNA [NM_023915]	6.24028
NM_002855	PVRL1	Homo sapiens poliovirus receptor-related 1 (herpesvirus entry mediator C; nectin) (PVRL1), transcript variant 1, mRNA [NM_002855]	6.21783
AK024927	AK024927	Homo sapiens cDNA: FLJ21274 fis, clone COL01781. [AK024927]	6.21185
NM_030754	SAA2	Homo sapiens serum amyloid A2 (SAA2), mRNA [NM_030754]	6.19171
NM_000665	ACHE	Homo sapiens acetylcholinesterase (Yt blood group) (ACHE), transcript variant E4-E6, mRNA [NM_000665]	6.17036
NM_024009	GJB3	Homo sapiens gap junction protein, beta 3, 31kDa (GJB3), transcript variant 1, mRNA [NM_024009]	6.09265
NM_032385	C5orf4	Homo sapiens chromosome 5 open reading frame 4 (C5orf4), transcript variant 2, mRNA [NM_032385]	6.05601
NM_000600	IL6	Homo sapiens interleukin 6 (interferon, beta 2) (IL6), mRNA [NM_000600]	6.03763
NM_152718	VWCE	Homo sapiens von Willebrand factor C and EGF domains (VWCE), mRNA [NM_152718]	5.99537
NM_004165	RRAD	Homo sapiens Ras-related associated with diabetes (RRAD), mRNA [NM_004165]	5.97643
NM_000094	COL7A1	Homo sapiens collagen, type VII, alpha 1 (epidermolysis bullosa, dystrophic, dominant and recessive) (COL7A1), mRNA [NM_000094]	5.97291
NM_001013398	IGFBP3	Homo sapiens insulin-like growth factor binding protein 3 (IGFBP3), transcript variant 1, mRNA [NM_001013398]	5.97132
NM_001017915	INPP5D	Homo sapiens inositol polyphosphate-5-phosphatase, 145kDa (INPP5D), transcript variant 1, mRNA [NM_001017915]	5.93585
BC017937	BC017937	Homo sapiens, clone IMAGE:4271781, mRNA, partial cds. [BC017937]	5.88168
NM_198488	FAM83H	Homo sapiens family with sequence similarity 83, member H (FAM83H), mRNA [NM_198488]	5.84353
NM_194463	RNF128	Homo sapiens ring finger protein 128 (RNF128), transcript variant 1, mRNA [NM_194463]	5.75398
NM_001085	SERPINA3	Homo sapiens serpin peptidase inhibitor, clade A (alpha-1 antiproteinase, antitrypsin), member 3 (SERPINA3), mRNA [NM_001085]	5.62568
NM_080839	GGTL4	Homo sapiens gamma-glutamyltransferase-like 4 (GGTL4), transcript variant 2, mRNA [NM_080839]	5.6242
NM_004385	VCAN	Homo sapiens versican (VCAN), mRNA [NM_004385]	5.61449
NM_018689	KIAA1199	Homo sapiens KIAA1199 (KIAA1199), mRNA [NM_018689]	5.58281
NM_020478	ANK1	Homo sapiens ankyrin 1, erythrocytic (ANK1), transcript variant 5, mRNA [NM_020478]	5.51748
AK093319	FLJ36000	Homo sapiens cDNA FLJ36000 fis, clone TESTI2015180. [AK093319]	5.40063
NM_015516	TSKU	Homo sapiens tsukushin (TSKU), mRNA [NM_015516]	5.28126
AK124515	AK124515	Homo sapiens cDNA FLJ42524 fis, clone BRACE3001384. [AK124515]	5.27705
NM_003633	ENC1	Homo sapiens ectodermal-neural cortex (with BTB-like domain) (ENC1), mRNA [NM_003633]	5.26749
AK124344	AK124344	Homo sapiens cDNA FLJ42353 fis, clone UTERU2007520. [AK124344]	5.21321
NM_002277	KRT31	Homo sapiens keratin 31 (KRT31), mRNA [NM_002277]	5.14519
NM_020630	RET	Homo sapiens ret proto-oncogene (RET), transcript variant 4, mRNA [NM_020630]	5.14109
NM_032034	SLC4A11	Homo sapiens solute carrier family 4, sodium bicarbonate transporter-like, member 11 (SLC4A11), mRNA [NM_032034]	5.08825
NM_007256	SLCO2B1	Homo sapiens solute carrier organic anion transporter family, member 2B1 (SLCO2B1), mRNA [NM_007256]	5.06667
NR_002196	H19	Homo sapiens H19, imprinted maternally expressed untranslated mRNA (H19) on chromosome 11 [NR_002196]	5.05833
NM_002386	MC1R	Homo sapiens melanocortin 1 receptor (alpha melanocyte stimulating hormone receptor) (MC1R), mRNA [NM_002386]	5.02187
NM_006200	PCSK5	Homo sapiens proprotein convertase subtilisin/kexin type 5 (PCSK5), mRNA [NM_006200]	4.92172
NM_000147	FUCA1	Homo sapiens fucosidase, alpha-L- 1, tissue (FUCA1), mRNA [NM_000147]	4.88007
BC005253	KLHL20	Homo sapiens kelch-like 20 (Drosophila), mRNA (cDNA clone IMAGE:3951189), complete cds. [BC005253]	4.87801
NM_032333	C10orf58	Homo sapiens chromosome 10 open reading frame 58 (C10orf58), mRNA [NM_032333]	4.86756
NM_001374	DNASE1L2	Homo sapiens deoxyribonuclease I-like 2 (DNASE1L2), mRNA [NM_001374]	4.83578
NM_002155	HSPA6	Homo sapiens heat shock 70kDa protein 6 (HSP70B') (HSPA6), mRNA [NM_002155]	4.83094
NM_000576	IL1B	Homo sapiens interleukin 1, beta (IL1B), mRNA [NM_000576]	4.82302
NM_139285	GAS2L2	Homo sapiens growth arrest-specific 2 like 2 (GAS2L2), mRNA [NM_139285]	4.75736
AL133627	AL133627	Homo sapiens mRNA; cDNA DKFZp434K0722 (from clone DKFZp434K0722). [AL133627]	4.75534
NM_198828	LOC375449	Homo sapiens similar to microtubule associated testis specific serine/threonine protein kinase (LOC375449), mRNA [NM_198828]	4.72349
NM_030622	CYP2S1	Homo sapiens cytochrome P450, family 2, subfamily S, polypeptide 1 (CYP2S1), mRNA [NM_030622]	4.70721
NM_000435	NOTCH3	Homo sapiens Notch homolog 3 (Drosophila) (NOTCH3), mRNA [NM_000435]	4.67789
NM_198443	NRN1L	Homo sapiens neuritin 1-like (NRN1L), mRNA [NM_198443]	4.63621
NM_145728	DMN	Homo sapiens desmuslin (DMN), transcript variant A, mRNA [NM_145728]	4.56797
NM_173076	ABCA12	Homo sapiens ATP-binding cassette, sub-family A (ABC1), member 12 (ABCA12), transcript variant 1, mRNA [NM_173076]	4.52577
NM_177457	LYNX1	Homo sapiens Ly6/neurotoxin 1 (LYNX1), transcript variant 3, mRNA [NM_177457]	4.49186
NM_005391	PDK3	Homo sapiens pyruvate dehydrogenase kinase, isozyme 3 (PDK3), mRNA [NM_005391]	4.48894
NR_002185	OR7E91P	Homo sapiens olfactory receptor, family 7, subfamily E, member 91 pseudogene (OR7E91P) on chromosome 2 [NR_002185]	4.47693
NM_004881	TP53I3	Homo sapiens tumor protein p53 inducible protein 3 (TP53I3), transcript variant 1, mRNA [NM_004881]	4.47201
AK092602	C9orf94	Homo sapiens cDNA FLJ35283 fis, clone PROST2007528. [AK092602]	4.42531
NM_145276	ZNF563	Homo sapiens zinc finger protein 563 (ZNF563), mRNA [NM_145276]	4.41523
NM_000746	CHRNA7	Homo sapiens cholinergic receptor, nicotinic, alpha 7 (CHRNA7), mRNA [NM_000746]	4.35934
NM_020702	KIAA1161	Homo sapiens KIAA1161 (KIAA1161), mRNA [NM_020702]	4.3397
NM_198061	CES2	Homo sapiens carboxylesterase 2 (intestine, liver) (CES2), transcript variant 2, mRNA [NM_198061]	4.29511
NM_024780	TMC5	Homo sapiens transmembrane channel-like 5 (TMC5), mRNA [NM_024780]	4.28611
NM_198129	LAMA3	Homo sapiens laminin, alpha 3 (LAMA3), transcript variant 1, mRNA [NM_198129]	4.26014
NM_138463	TLCD1	Homo sapiens TLC domain containing 1 (TLCD1), mRNA [NM_138463]	4.11704
A_24_P322908	A_24_P322908	Unknown	4.06305
NM_004567	PFKFB4	Homo sapiens 6-phosphofructo-2-kinase/fructose-2,6-biphosphatase 4 (PFKFB4), mRNA [NM_004567]	4.06022
NM_021223	MYL7	Homo sapiens myosin, light chain 7, regulatory (MYL7), mRNA [NM_021223]	4.00864
NM_003265	TLR3	Homo sapiens toll-like receptor 3 (TLR3), mRNA [NM_003265]	4.00124
A_32_P6107	A_32_P6107	Unknown	3.98618
BC030211	LOC497257	Homo sapiens cDNA clone IMAGE:5199989. [BC030211]	3.98015
NM_080669	SLC46A1	Homo sapiens proton-coupled folate transporter (PCFT), mRNA [NM_080669]	3.96129
NM_012240	SIRT4	Homo sapiens sirtuin (silent mating type information regulation 2 homolog) 4 (S. cerevisiae) (SIRT4), mRNA [NM_012240]	3.95819
NM_007224	NXPH4	Homo sapiens neurexophilin 4 (NXPH4), mRNA [NM_007224]	3.95539
NR_003267	GGT3	Homo sapiens gamma-glutamyltransferase 3 (GGT3) on chromosome 22 [NR_003267]	3.92308
THC2730580	THC2730580	Unknown	3.90052
NM_000930	PLAT	Homo sapiens plasminogen activator, tissue (PLAT), transcript variant 1, mRNA [NM_000930]	3.89705
NM_014238	KSR1	Homo sapiens kinase suppressor of ras 1 (KSR1), mRNA [NM_014238]	3.86461
NM_138967	SCAMP5	Homo sapiens secretory carrier membrane protein 5 (SCAMP5), mRNA [NM_138967]	3.86161
NM_152424	FAM123B	Homo sapiens family with sequence similarity 123B (FAM123B), mRNA [NM_152424]	3.85486
NM_006763	BTG2	Homo sapiens BTG family, member 2 (BTG2), mRNA [NM_006763]	3.85161
NM_134470	IL1RAP	Homo sapiens interleukin 1 receptor accessory protein (IL1RAP), transcript variant 2, mRNA [NM_134470]	3.84121
NM_004925	AQP3	Homo sapiens aquaporin 3 (Gill blood group) (AQP3), mRNA [NM_004925]	3.82475
NM_020770	CGN	Homo sapiens cingulin (CGN), mRNA [NM_020770]	3.82094
NM_018088	FAM90A1	Homo sapiens family with sequence similarity 90, member A1 (FAM90A1), mRNA [NM_018088]	3.81381
AF010315	TP53I11	Homo sapiens Pig11 (PIG11) mRNA, complete cds. [AF010315]	3.7782
D00044	CCL3	Homo sapiens mRNA for pLD78 peptide, complete cds. [D00044]	3.7779
BC068590	RP4-756G23.1	Homo sapiens hypothetical protein BC012882, mRNA (cDNA clone IMAGE:4819656), partial cds. [BC068590]	3.73972
NM_002982	CCL2	Homo sapiens chemokine (C-C motif) ligand 2 (CCL2), mRNA [NM_002982]	3.69563
ENST00000382591	FAM90A10	Unknown	3.66246
NM_000878	IL2RB	Homo sapiens interleukin 2 receptor, beta (IL2RB), mRNA [NM_000878]	3.65621
NM_017596	KIF21B	Homo sapiens kinesin family member 21B (KIF21B), mRNA [NM_017596]	3.64927
THC2570737	THC2570737	Unknown	3.63118
NM_020125	SLAMF8	Homo sapiens SLAM family member 8 (SLAMF8), mRNA [NM_020125]	3.6184
AK026697	AK026697	Homo sapiens cDNA: FLJ23044 fis, clone LNG02454. [AK026697]	3.61148
THC2667264	THC2667264	ALU1_HUMAN (P39188) Alu subfamily J sequence contamination warning entry, partial (8%) [THC2667264]	3.59828
NM_033118	MYLK2	Homo sapiens myosin light chain kinase 2, skeletal muscle (MYLK2), mRNA [NM_033118]	3.57345
NM_024025	DUSP26	Homo sapiens dual specificity phosphatase 26 (putative) (DUSP26), mRNA [NM_024025]	3.54056
NM_138980	MAPK10	Homo sapiens mitogen-activated protein kinase 10 (MAPK10), transcript variant 3, mRNA [NM_138980]	3.53284
NM_001649	SHROOM2	Homo sapiens shroom family member 2 (SHROOM2), mRNA [NM_001649]	3.52572
NM_002953	RPS6KA1	Homo sapiens ribosomal protein S6 kinase, 90kDa, polypeptide 1 (RPS6KA1), transcript variant 1, mRNA [NM_002953]	3.51898
NM_004252	SLC9A3R1	Homo sapiens solute carrier family 9 (sodium/hydrogen exchanger), member 3 regulator 1 (SLC9A3R1), mRNA [NM_004252]	3.47492
NM_152429	FGFBP3	Homo sapiens fibroblast growth factor binding protein 3 (FGFBP3), mRNA [NM_152429]	3.4724
NM_001001437	CCL3L3	Homo sapiens chemokine (C-C motif) ligand 3-like 3 (CCL3L3), mRNA [NM_001001437]	3.45034
NM_005709	USH1C	Homo sapiens Usher syndrome 1C (autosomal recessive, severe) (USH1C), transcript variant 1, mRNA [NM_005709]	3.3985
NM_001002029	C4B	Homo sapiens complement component 4B (Childo blood group) (C4B), mRNA [NM_001002029]	3.37548
AK098629	AK098629	Homo sapiens cDNA FLJ25763 fis, clone TST06294. [AK098629]	3.36622
NM_005595	NFIA	Homo sapiens nuclear factor I/A (NFIA), mRNA [NM_005595]	3.35478
BC035246	KIAA1666	Homo sapiens KIAA1666 protein, mRNA (cDNA clone IMAGE:4827837), complete cds. [BC035246]	3.34187
NM_000432	MYL2	Homo sapiens myosin, light chain 2, regulatory, cardiac, slow (MYL2), mRNA [NM_000432]	3.32523
AK098427	AK098427	Homo sapiens cDNA FLJ25561 fis, clone JTH02933. [AK098427]	3.26737
NM_004636	SEMA3B	Homo sapiens sema domain, immunoglobulin domain (Ig), short basic domain, secreted, (semaphorin) 3B (SEMA3B), transcript variant 1, mRNA [NM_004636]	3.25075
NM_004864	GDF15	Homo sapiens growth differentiation factor 15 (GDF15), mRNA [NM_004864]	3.23527
NM_016423	ZNF219	Homo sapiens zinc finger protein 219 (ZNF219), mRNA [NM_016423]	3.23458
NM_145804	ABTB2	Homo sapiens ankyrin repeat and BTB (POZ) domain containing 2 (ABTB2), mRNA [NM_145804]	3.21092
NM_001033045	GPR155	Homo sapiens G protein-coupled receptor 155 (GPR155), transcript variant 9, mRNA [NM_001033045]	3.13012
NM_016733	LIMK2	Homo sapiens LIM domain kinase 2 (LIMK2), transcript variant 2b, mRNA [NM_016733]	3.08992
AK021957	COL27A1	Homo sapiens cDNA FLJ11895 fis, clone HEMBA1007301, weakly similar to COLLAGEN ALPHA 1(III) CHAIN. [AK021957]	3.08691
NM_004267	CHST2	Homo sapiens carbohydrate (N-acetylglucosamine-6-O) sulfotransferase 2 (CHST2), mRNA [NM_004267]	3.08612
A_32_P235293	A_32_P235293	Unknown	3.05025
ENST00000379534	SLC25A15	Mitochondrial ornithine transporter 1 (Solute carrier family 25 member 15). [Source:Uniprot/SWISSPROT;Acc:Q9Y619] [ENST00000379534]	2.99002
NM_015184	PLCL2	Homo sapiens phospholipase C-like 2 (PLCL2), mRNA [NM_015184]	2.96541
NM_020184	CNNM4	Homo sapiens cyclin M4 (CNNM4), mRNA [NM_020184]	2.95664
NM_006475	POSTN	Homo sapiens periostin, osteoblast specific factor (POSTN), mRNA [NM_006475]	2.9116
NM_031430	RILP	Homo sapiens Rab interacting lysosomal protein (RILP), mRNA [NM_031430]	2.90935
NM_032457	PCDH7	Homo sapiens protocadherin 7 (PCDH7), transcript variant c, mRNA [NM_032457]	2.89346
NM_001040078	LOC654346	Homo sapiens similar to galectin 9 short isoform (LOC654346), mRNA [NM_001040078]	2.81496
NM_152322	BTBD11	Homo sapiens BTB (POZ) domain containing 11 (BTBD11), transcript variant 1, mRNA [NM_152322]	2.76456
NM_003884	PCAF	Homo sapiens p300/CBP-associated factor (PCAF), mRNA [NM_003884]	2.75773
NM_173552	C3orf58	Homo sapiens chromosome 3 open reading frame 58 (C3orf58), mRNA [NM_173552]	2.74658
NM_015141	GPD1L	Homo sapiens glycerol-3-phosphate dehydrogenase 1-like (GPD1L), mRNA [NM_015141]	2.73205
NM_002646	PIK3C2B	Homo sapiens phosphoinositide-3-kinase, class 2, beta polypeptide (PIK3C2B), mRNA [NM_002646]	2.71464
NM_006509	RELB	Homo sapiens v-rel reticuloendotheliosis viral oncogene homolog B, nuclear factor of kappa light polypeptide gene enhancer in B-cells 3 (avian) (RELB), mRNA [NM_006509]	2.67723
NM_000805	GAST	Homo sapiens gastrin (GAST), mRNA [NM_000805]	2.67341
NM_002413	MGST2	Homo sapiens microsomal glutathione S-transferase 2 (MGST2), mRNA [NM_002413]	2.66251
NM_032523	OSBPL6	Homo sapiens oxysterol binding protein-like 6 (OSBPL6), transcript variant 1, mRNA [NM_032523]	2.64001
NM_006216	SERPINE2	Homo sapiens serpin peptidase inhibitor, clade E (nexin, plasminogen activator inhibitor type 1), member 2 (SERPINE2), mRNA [NM_006216]	2.63031
NM_017933	PID1	Homo sapiens phosphotyrosine interaction domain containing 1 (PID1), mRNA [NM_017933]	2.60555
NM_022774	C1orf176	Homo sapiens chromosome 1 open reading frame 176 (C1orf176), mRNA [NM_022774]	2.579
NM_002221	ITPKB	Homo sapiens inositol 1,4,5-trisphosphate 3-kinase B (ITPKB), mRNA [NM_002221]	2.54978
NM_201525	GPR56	Homo sapiens G protein-coupled receptor 56 (GPR56), transcript variant 3, mRNA [NM_201525]	2.51233
NM_006225	PLCD1	Homo sapiens phospholipase C, delta 1 (PLCD1), mRNA [NM_006225]	2.50766
NM_148977	PANK1	Homo sapiens pantothenate kinase 1 (PANK1), transcript variant alpha, mRNA [NM_148977]	2.462
NM_033083	EAF1	Homo sapiens ELL associated factor 1 (EAF1), mRNA [NM_033083]	2.4602
NM_006831	CLP1	Homo sapiens CLP1, cleavage and polyadenylation factor I subunit, homolog (S. cerevisiae) (CLP1), mRNA [NM_006831]	2.41413
NM_176072	P2RY2	Homo sapiens purinergic receptor P2Y, G-protein coupled, 2 (P2RY2), transcript variant 1, mRNA [NM_176072]	2.38357
NM_000593	TAP1	Homo sapiens transporter 1, ATP-binding cassette, sub-family B (MDR/TAP) (TAP1), mRNA [NM_000593]	2.37058
NM_032352	BRMS1L	Homo sapiens breast cancer metastasis-suppressor 1-like (BRMS1L), mRNA [NM_032352]	2.33642
NM_004999	MYO6	Homo sapiens myosin VI (MYO6), mRNA [NM_004999]	2.31492
NM_006404	PROCR	Homo sapiens protein C receptor, endothelial (EPCR) (PROCR), mRNA [NM_006404]	2.28914

## Sheet: pRb
pRb Significant Differentially Expressed Genes
Systematic Name	Gene Name	Description	Average Fold Change
A_24_P775812	A_24_P775812	Unknown	199.36
ENST00000339446	LOC387763	Homo sapiens hypothetical LOC387763, mRNA (cDNA clone IMAGE:6272440), partial cds. [BC052560]	159.25
NM_000029	AGT	Homo sapiens angiotensinogen (serpin peptidase inhibitor, clade A, member 8) (AGT), mRNA [NM_000029]	91.421
NM_000321	RB1	Homo sapiens retinoblastoma 1 (including osteosarcoma) (RB1), mRNA [NM_000321]	76.131
NM_005118	TNFSF15	Homo sapiens tumor necrosis factor (ligand) superfamily, member 15 (TNFSF15), mRNA [NM_005118]	69.611
NM_194293	CMYA1	Homo sapiens cardiomyopathy associated 1 (CMYA1), mRNA [NM_194293]	48.297
NM_001657	AREG	Homo sapiens amphiregulin (schwannoma-derived growth factor) (AREG), mRNA [NM_001657]	46.407
NM_020808	SIPA1L2	Homo sapiens signal-induced proliferation-associated 1 like 2 (SIPA1L2), mRNA [NM_020808]	41.135
NM_000499	CYP1A1	Homo sapiens cytochrome P450, family 1, subfamily A, polypeptide 1 (CYP1A1), mRNA [NM_000499]	38.658
NM_173575	STK32C	Homo sapiens serine/threonine kinase 32C (STK32C), mRNA [NM_173575]	37.797
NM_006158	NEFL	Homo sapiens neurofilament, light polypeptide 68kDa (NEFL), mRNA [NM_006158]	37.003
NM_002023	FMOD	Homo sapiens fibromodulin (FMOD), mRNA [NM_002023]	36.704
NM_005524	HES1	Homo sapiens hairy and enhancer of split 1, (Drosophila) (HES1), mRNA [NM_005524]	34.013
NM_058164	OLFM2	Homo sapiens olfactomedin 2 (OLFM2), mRNA [NM_058164]	31.759
NM_002928	RGS16	Homo sapiens regulator of G-protein signalling 16 (RGS16), mRNA [NM_002928]	30.812
NM_178505	TMEM26	Homo sapiens transmembrane protein 26 (TMEM26), mRNA [NM_178505]	29.659
THC2521656	THC2521656	Q3KI19_PSEPF (Q3KI19) Nitrilase/cyanide hydratase and apolipoprotein N-acyltransferase, partial (5%) [THC2521656]	29.075
NM_004675	DIRAS3	Homo sapiens DIRAS family, GTP-binding RAS-like 3 (DIRAS3), mRNA [NM_004675]	28.484
NM_000014	A2M	Homo sapiens alpha-2-macroglobulin (A2M), mRNA [NM_000014]	27.511
NM_145728	DMN	Homo sapiens desmuslin (DMN), transcript variant A, mRNA [NM_145728]	27.417
NM_006850	IL24	Homo sapiens interleukin 24 (IL24), transcript variant 1, mRNA [NM_006850]	27.257
NM_000863	HTR1B	Homo sapiens 5-hydroxytryptamine (serotonin) receptor 1B (HTR1B), mRNA [NM_000863]	26.487
NM_033439	IL33	Homo sapiens interleukin 33 (IL33), mRNA [NM_033439]	24.139
NM_001759	CCND2	Homo sapiens cyclin D2 (CCND2), mRNA [NM_001759]	23.239
THC2667995	THC2667995	Unknown	23.168
NM_000576	IL1B	Homo sapiens interleukin 1, beta (IL1B), mRNA [NM_000576]	22.532
AK126245	AK126245	Homo sapiens cDNA FLJ44257 fis, clone TKIDN2015263. [AK126245]	22.455
NM_006475	POSTN	Homo sapiens periostin, osteoblast specific factor (POSTN), mRNA [NM_006475]	21.051
NM_006033	LIPG	Homo sapiens lipase, endothelial (LIPG), mRNA [NM_006033]	20.884
AL137734	DKFZp586C0721	Homo sapiens mRNA; cDNA DKFZp586C0721 (from clone DKFZp586C0721). [AL137734]	20.814
NM_002135	NR4A1	Homo sapiens nuclear receptor subfamily 4, group A, member 1 (NR4A1), transcript variant 1, mRNA [NM_002135]	20.731
THC2646917	THC2646917	Unknown	20.644
NM_003469	SCG2	Homo sapiens secretogranin II (chromogranin C) (SCG2), mRNA [NM_003469]	20.59
NM_000492	CFTR	Homo sapiens cystic fibrosis transmembrane conductance regulator (ATP-binding cassette sub-family C, member 7) (CFTR), mRNA [NM_000492]	20.522
BC024764	IQSEC3	Homo sapiens IQ motif and Sec7 domain 3, mRNA (cDNA clone MGC:30156 IMAGE:4940063), complete cds. [BC024764]	20.371
NM_032229	SLITRK6	Homo sapiens SLIT and NTRK-like family, member 6 (SLITRK6), mRNA [NM_032229]	19.693
NM_176072	P2RY2	Homo sapiens purinergic receptor P2Y, G-protein coupled, 2 (P2RY2), transcript variant 1, mRNA [NM_176072]	19.531
NM_153618	SEMA6D	Homo sapiens sema domain, transmembrane domain (TM), and cytoplasmic domain, (semaphorin) 6D (SEMA6D), transcript variant 4, mRNA [NM_153618]	18.228
AK058196	CCDC13	Homo sapiens cDNA FLJ25467 fis, clone TST09387. [AK058196]	17.215
NR_002834	DUSP5P	Homo sapiens dual specificity phosphatase 5 pseudogene (DUSP5P) on chromosome 1 [NR_002834]	17.183
ENST00000377836	ENST00000377836	Transcription factor HES-2 (Hairy and enhancer of split 2). [Source:Uniprot/SWISSPROT;Acc:Q9Y543] [ENST00000377836]	16.891
NM_003459	SLC30A3	Homo sapiens solute carrier family 30 (zinc transporter), member 3 (SLC30A3), mRNA [NM_003459]	16.781
AK094730	LOC283454	Homo sapiens cDNA FLJ37411 fis, clone BRAMY2028682. [AK094730]	16.711
NM_002230	JUP	Homo sapiens junction plakoglobin (JUP), transcript variant 1, mRNA [NM_002230]	16.605
ENST00000377492	ENST00000377492	Protein FAM27E3. [Source:Uniprot/SWISSPROT;Acc:Q08E93] [ENST00000377492]	16.47
NM_000669	ADH1C	Homo sapiens alcohol dehydrogenase 1C (class I), gamma polypeptide (ADH1C), mRNA [NM_000669]	16.387
BC042017	BC042017	Homo sapiens cDNA clone IMAGE:5311842. [BC042017]	16.178
THC2673187	THC2673187	Unknown	16.071
NM_004936	CDKN2B	Homo sapiens cyclin-dependent kinase inhibitor 2B (p15, inhibits CDK4) (CDKN2B), transcript variant 1, mRNA [NM_004936]	15.912
NM_006063	KBTBD10	Homo sapiens kelch repeat and BTB (POZ) domain containing 10 (KBTBD10), mRNA [NM_006063]	15.751
NM_182904	P4HA3	Homo sapiens procollagen-proline, 2-oxoglutarate 4-dioxygenase (proline 4-hydroxylase), alpha polypeptide III (P4HA3), mRNA [NM_182904]	15.645
NM_006891	CRYGD	Homo sapiens crystallin, gamma D (CRYGD), mRNA [NM_006891]	15.111
NM_199461	NANOS1	Homo sapiens nanos homolog 1 (Drosophila) (NANOS1), transcript variant 1, mRNA [NM_199461]	15.004
NM_003474	ADAM12	Homo sapiens ADAM metallopeptidase domain 12 (meltrin alpha) (ADAM12), transcript variant 1, mRNA [NM_003474]	14.903
CR598370	CR598370	full-length cDNA clone CS0DF003YI18 of Fetal brain of Homo sapiens (human) [CR598370]	14.851
NM_002612	PDK4	Homo sapiens pyruvate dehydrogenase kinase, isozyme 4 (PDK4), mRNA [NM_002612]	14.77
NM_001001547	CD36	Homo sapiens CD36 molecule (thrombospondin receptor) (CD36), transcript variant 2, mRNA [NM_001001547]	14.533
BX641014	BX641014	Homo sapiens mRNA; cDNA DKFZp686I19109 (from clone DKFZp686I19109) [BX641014]	14.522
NM_174953	ATP2A3	Homo sapiens ATPase, Ca++ transporting, ubiquitous (ATP2A3), transcript variant 5, mRNA [NM_174953]	14.494
ENST00000381528	NNT	NAD(P) transhydrogenase, mitochondrial precursor (EC 1.6.1.2) (Pyridine nucleotide transhydrogenase) (Nicotinamide nucleotide transhydrogenase). [Source:Uniprot/SWISSPROT;Acc:Q13423] [ENST00000381528]	14.369
NM_013989	DIO2	Homo sapiens deiodinase, iodothyronine, type II (DIO2), transcript variant 1, mRNA [NM_013989]	13.999
NM_020299	AKR1B10	Homo sapiens aldo-keto reductase family 1, member B10 (aldose reductase) (AKR1B10), mRNA [NM_020299]	13.915
NM_000104	CYP1B1	Homo sapiens cytochrome P450, family 1, subfamily B, polypeptide 1 (CYP1B1), mRNA [NM_000104]	13.654
NM_023038	ADAM19	Homo sapiens ADAM metallopeptidase domain 19 (meltrin beta) (ADAM19), transcript variant 1, mRNA [NM_023038]	13.639
NR_002307	MSX2P	Homo sapiens msh homeobox 2 pseudogene (MSX2P) on chromosome 17 [NR_002307]	13.083
NM_021244	RRAGD	Homo sapiens Ras-related GTP binding D (RRAGD), mRNA [NM_021244]	13.034
NM_000361	THBD	Homo sapiens thrombomodulin (THBD), mRNA [NM_000361]	13.017
NM_002214	ITGB8	Homo sapiens integrin, beta 8 (ITGB8), mRNA [NM_002214]	12.901
A_23_P156609	A_23_P156609	Unknown	12.801
NM_015719	COL5A3	Homo sapiens collagen, type V, alpha 3 (COL5A3), mRNA [NM_015719]	12.733
NM_032823	C9orf3	Homo sapiens chromosome 9 open reading frame 3 (C9orf3), mRNA [NM_032823]	12.703
NM_003395	WNT9A	Homo sapiens wingless-type MMTV integration site family, member 9A (WNT9A), mRNA [NM_003395]	12.622
NM_144665	SESN3	Homo sapiens sestrin 3 (SESN3), mRNA [NM_144665]	12.594
AK023038	AK023038	Homo sapiens cDNA FLJ12976 fis, clone NT2RP2006258. [AK023038]	12.585
NM_175060	CLEC14A	Homo sapiens C-type lectin domain family 14, member A (CLEC14A), mRNA [NM_175060]	12.519
NM_003383	VLDLR	Homo sapiens very low density lipoprotein receptor (VLDLR), transcript variant 1, mRNA [NM_003383]	12.477
BI771054	BI771054	603059613F1 NIH_MGC_122 Homo sapiens cDNA clone IMAGE:5209035 5', mRNA sequence [BI771054]	12.417
NM_000600	IL6	Homo sapiens interleukin 6 (interferon, beta 2) (IL6), mRNA [NM_000600]	12.37
NM_021796	PLAC1	Homo sapiens placenta-specific 1 (PLAC1), mRNA [NM_021796]	12.144
ENST00000302079	ENST00000302079	Uncharacterized protein C18orf58. [Source:Uniprot/SPTREMBL;Acc:Q8NAR6] [ENST00000302079]	12.118
NM_005159	ACTC1	Homo sapiens actin, alpha, cardiac muscle 1 (ACTC1), mRNA [NM_005159]	12.099
NM_032738	FCRLA	Homo sapiens Fc receptor-like A (FCRLA), mRNA [NM_032738]	12.056
NM_001003940	BMF	Homo sapiens Bcl2 modifying factor (BMF), transcript variant 1, mRNA [NM_001003940]	11.997
NM_207381	TNFAIP8L3	Homo sapiens tumor necrosis factor, alpha-induced protein 8-like 3 (TNFAIP8L3), mRNA [NM_207381]	11.949
AK057177	L3MBTL2	Homo sapiens cDNA FLJ32615 fis, clone STOMA2000148. [AK057177]	11.816
BC011266	C3orf50	Homo sapiens cDNA clone IMAGE:4156795. [BC011266]	11.8
BC038719	BC038719	Homo sapiens cDNA clone IMAGE:5266948. [BC038719]	11.624
NM_000963	PTGS2	Homo sapiens prostaglandin-endoperoxide synthase 2 (prostaglandin G/H synthase and cyclooxygenase) (PTGS2), mRNA [NM_000963]	11.571
BC042060	OR7E47P	Homo sapiens olfactory receptor, family 7, subfamily E, member 47 pseudogene, mRNA (cDNA clone IMAGE:5590288). [BC042060]	11.524
NM_014476	PDLIM3	Homo sapiens PDZ and LIM domain 3 (PDLIM3), mRNA [NM_014476]	11.511
NM_014585	SLC40A1	Homo sapiens solute carrier family 40 (iron-regulated transporter), member 1 (SLC40A1), mRNA [NM_014585]	11.418
NM_170744	UNC5B	Homo sapiens unc-5 homolog B (C. elegans) (UNC5B), mRNA [NM_170744]	11.364
NM_002508	NID1	Homo sapiens nidogen 1 (NID1), mRNA [NM_002508]	11.331
NR_003491	MIAT	Homo sapiens myocardial infarction associated transcript (non-protein coding) (MIAT) on chromosome 22 [NR_003491]	11.305
NM_018012	KIF26B	Homo sapiens kinesin family member 26B (KIF26B), mRNA [NM_018012]	11.257
NM_152459	MGC45438	Homo sapiens hypothetical protein MGC45438 (MGC45438), mRNA [NM_152459]	11.01
NM_000856	GUCY1A3	Homo sapiens guanylate cyclase 1, soluble, alpha 3 (GUCY1A3), mRNA [NM_000856]	10.827
A_24_P932958	A_24_P932958	Unknown	10.823
NM_004024	ATF3	Homo sapiens activating transcription factor 3 (ATF3), transcript variant 2, mRNA [NM_004024]	10.783
ENST00000256367	TTC9	Tetratricopeptide repeat protein 9 (TPR repeat protein 9) (Fragment). [Source:Uniprot/SWISSPROT;Acc:Q92623] [ENST00000256367]	10.764
AB033055	ODF2L	Homo sapiens mRNA for KIAA1229 protein, partial cds. [AB033055]	10.667
NM_005098	MSC	Homo sapiens musculin (activated B-cell factor-1) (MSC), mRNA [NM_005098]	10.665
THC2647073	THC2647073	ALU5_HUMAN (P39192) Alu subfamily SC sequence contamination warning entry, partial (24%) [THC2647073]	10.651
NM_000094	COL7A1	Homo sapiens collagen, type VII, alpha 1 (epidermolysis bullosa, dystrophic, dominant and recessive) (COL7A1), mRNA [NM_000094]	10.649
BC019241	BC019241	Homo sapiens, clone IMAGE:3826163, mRNA. [BC019241]	10.628
NM_182767	SLC6A15	Homo sapiens solute carrier family 6, member 15 (SLC6A15), transcript variant 1, mRNA [NM_182767]	10.616
NM_145175	FAM84A	Homo sapiens family with sequence similarity 84, member A (FAM84A), mRNA [NM_145175]	10.333
NM_004473	FOXE1	Homo sapiens forkhead box E1 (thyroid transcription factor 2) (FOXE1), mRNA [NM_004473]	10.158
BC004388	LOC644656	Homo sapiens hypothetical protein LOC644656, mRNA (cDNA clone IMAGE:3621638), partial cds. [BC004388]	10.148
NM_001005172	OR52K2	Homo sapiens olfactory receptor, family 52, subfamily K, member 2 (OR52K2), mRNA [NM_001005172]	10.114
AF339813	AF339813	Homo sapiens clone IMAGE:297403, mRNA sequence. [AF339813]	10.095
NM_021110	COL14A1	Homo sapiens collagen, type XIV, alpha 1 (undulin) (COL14A1), mRNA [NM_021110]	10.079
CB984746	CB984746	AGENCOURT_13565173 NIH_MGC_184 Homo sapiens cDNA clone IMAGE:30326407 5', mRNA sequence [CB984746]	10.065
NM_001174	ARHGAP6	Homo sapiens Rho GTPase activating protein 6 (ARHGAP6), transcript variant 2, mRNA [NM_001174]	10.05
NM_001103	ACTN2	Homo sapiens actinin, alpha 2 (ACTN2), mRNA [NM_001103]	10.007
NM_053279	C8orf13	Homo sapiens chromosome 8 open reading frame 13 (C8orf13), mRNA [NM_053279]	9.9902
NM_053044	HTRA3	Homo sapiens HtrA serine peptidase 3 (HTRA3), mRNA [NM_053044]	9.9146
A_23_P257881	A_23_P257881	Unknown	9.8854
AK094515	DNAH7	Homo sapiens cDNA FLJ37196 fis, clone BRALZ2005888. [AK094515]	9.8746
NM_006943	SOX12	Homo sapiens SRY (sex determining region Y)-box 12 (SOX12), mRNA [NM_006943]	9.8553
NM_078487	CDKN2B	Homo sapiens cyclin-dependent kinase inhibitor 2B (p15, inhibits CDK4) (CDKN2B), transcript variant 2, mRNA [NM_078487]	9.8208
NM_032782	HAVCR2	Homo sapiens hepatitis A virus cellular receptor 2 (HAVCR2), mRNA [NM_032782]	9.7844
AJ251708	HSA251708	Homo sapiens partial mRNA for putative microtubule-binding protein. [AJ251708]	9.6158
NM_001708	OPN1SW	Homo sapiens opsin 1 (cone pigments), short-wave-sensitive (color blindness, tritan) (OPN1SW), mRNA [NM_001708]	9.5728
NM_012338	TSPAN12	Homo sapiens tetraspanin 12 (TSPAN12), mRNA [NM_012338]	9.5454
AK054902	AK054902	Homo sapiens cDNA FLJ30340 fis, clone BRACE2007411. [AK054902]	9.5249
NM_001049	SSTR1	Homo sapiens somatostatin receptor 1 (SSTR1), mRNA [NM_001049]	9.413
NM_024841	FLJ14213	Homo sapiens hypothetical protein FLJ14213 (FLJ14213), mRNA [NM_024841]	9.3822
BC044608	BC044608	Homo sapiens cDNA clone IMAGE:4827340. [BC044608]	9.3503
AF143879	AF143879	Homo sapiens clone IMAGE:120631 mRNA sequence. [AF143879]	9.3461
NM_170662	CBLB	Homo sapiens Cas-Br-M (murine) ecotropic retroviral transforming sequence b (CBLB), mRNA [NM_170662]	9.3295
ENST00000356177	ENST00000356177	Histone H2A type 1 (H2A.1). [Source:Uniprot/SWISSPROT;Acc:P0C0S8] [ENST00000356177]	9.3096
NM_016563	RASL12	Homo sapiens RAS-like, family 12 (RASL12), mRNA [NM_016563]	9.2737
AF086329	AF086329	Homo sapiens full length insert cDNA clone ZD54C08. [AF086329]	9.2589
NM_053017	ART5	Homo sapiens ADP-ribosyltransferase 5 (ART5), transcript variant 1, mRNA [NM_053017]	9.2572
BC067908	BC067908	Homo sapiens cDNA clone IMAGE:30332316. [BC067908]	9.25
NM_000667	ADH1A	Homo sapiens alcohol dehydrogenase 1A (class I), alpha polypeptide (ADH1A), mRNA [NM_000667]	9.2406
NM_001511	CXCL1	Homo sapiens chemokine (C-X-C motif) ligand 1 (melanoma growth stimulating activity, alpha) (CXCL1), mRNA [NM_001511]	9.2262
THC2534144	THC2534144	Q25F20_MACFA (Q25F20) Brain cDNA, clone: QmoA-10668, partial (98%) [THC2534144]	9.2247
NM_032333	C10orf58	Homo sapiens chromosome 10 open reading frame 58 (C10orf58), mRNA [NM_032333]	9.2016
NM_004385	VCAN	Homo sapiens versican (VCAN), mRNA [NM_004385]	9.1725
NM_020528	PCBP3	Homo sapiens poly(rC) binding protein 3 (PCBP3), mRNA [NM_020528]	9.0867
AK094629	AK094629	Homo sapiens cDNA FLJ37310 fis, clone BRAMY2016706. [AK094629]	8.9795
NM_005980	S100P	Homo sapiens S100 calcium binding protein P (S100P), mRNA [NM_005980]	8.9324
NM_032456	PCDH7	Homo sapiens protocadherin 7 (PCDH7), transcript variant b, mRNA [NM_032456]	8.8934
NM_181078	IL21R	Homo sapiens interleukin 21 receptor (IL21R), transcript variant 2, mRNA [NM_181078]	8.8761
THC2559651	THC2559651	ALU8_HUMAN (P39195) Alu subfamily SX sequence contamination warning entry, partial (12%) [THC2559651]	8.8372
NM_020403	PCDH9	Homo sapiens protocadherin 9 (PCDH9), transcript variant 2, mRNA [NM_020403]	8.8241
THC2484951	THC2484951	Unknown	8.8052
NM_001010931	HGF	Homo sapiens hepatocyte growth factor (hepapoietin A; scatter factor) (HGF), transcript variant 2, mRNA [NM_001010931]	8.8029
NM_001845	COL4A1	Homo sapiens collagen, type IV, alpha 1 (COL4A1), mRNA [NM_001845]	8.7927
NM_020225	STOX2	Homo sapiens storkhead box 2 (STOX2), mRNA [NM_020225]	8.6991
THC2658269	THC2658269	Unknown	8.6828
NM_024778	LONRF3	Homo sapiens LON peptidase N-terminal domain and ring finger 3 (LONRF3), transcript variant 2, mRNA [NM_024778]	8.6631
AF194971	C9orf130	Homo sapiens unknown (NAG12) mRNA, complete cds. [AF194971]	8.6151
NM_025218	ULBP1	Homo sapiens UL16 binding protein 1 (ULBP1), mRNA [NM_025218]	8.568
THC2553512	THC2553512	Unknown	8.5592
NM_024518	ULBP3	Homo sapiens UL16 binding protein 3 (ULBP3), mRNA [NM_024518]	8.5371
NM_032048	EMILIN2	Homo sapiens elastin microfibril interfacer 2 (EMILIN2), mRNA [NM_032048]	8.5129
NM_182728	SLC7A8	Homo sapiens solute carrier family 7 (cationic amino acid transporter, y+ system), member 8 (SLC7A8), transcript variant 2, mRNA [NM_182728]	8.501
AK058000	AK058000	Homo sapiens cDNA FLJ25271 fis, clone STM05584. [AK058000]	8.3669
THC2648967	THC2648967	Unknown	8.2905
NM_031308	EPPK1	Homo sapiens epiplakin 1 (EPPK1), mRNA [NM_031308]	8.2708
NM_194284	CLDN23	Homo sapiens claudin 23 (CLDN23), mRNA [NM_194284]	8.2589
NM_002758	MAP2K6	Homo sapiens mitogen-activated protein kinase kinase 6 (MAP2K6), mRNA [NM_002758]	8.2517
D00044	CCL3	Homo sapiens mRNA for pLD78 peptide, complete cds. [D00044]	8.1784
NM_213608	UNQ6411	Homo sapiens IIDS6411 (UNQ6411), mRNA [NM_213608]	8.1727
NM_001611	ACP5	Homo sapiens acid phosphatase 5, tartrate resistant (ACP5), mRNA [NM_001611]	8.1414
NM_153835	GPR113	Homo sapiens G protein-coupled receptor 113 (GPR113), mRNA [NM_153835]	8.0539
NM_182920	ADAMTS9	Homo sapiens ADAM metallopeptidase with thrombospondin type 1 motif, 9 (ADAMTS9), mRNA [NM_182920]	8.0273
NM_080671	KCNE4	Homo sapiens potassium voltage-gated channel, Isk-related family, member 4 (KCNE4), mRNA [NM_080671]	8.0272
NM_001448	GPC4	Homo sapiens glypican 4 (GPC4), mRNA [NM_001448]	7.9534
NM_024420	PLA2G4A	Homo sapiens phospholipase A2, group IVA (cytosolic, calcium-dependent) (PLA2G4A), mRNA [NM_024420]	7.8696
NM_014392	D4S234E	Homo sapiens DNA segment on chromosome 4 (unique) 234 expressed sequence (D4S234E), transcript variant 1, mRNA [NM_014392]	7.8627
NM_007038	ADAMTS5	Homo sapiens ADAM metallopeptidase with thrombospondin type 1 motif, 5 (aggrecanase-2) (ADAMTS5), mRNA [NM_007038]	7.8023
NM_004165	RRAD	Homo sapiens Ras-related associated with diabetes (RRAD), mRNA [NM_004165]	7.799
M96686	M96686	Human tenascin mRNA, partial CDS, AD1 type III repeat region. [M96686]	7.7952
NM_032021	TMEM133	Homo sapiens transmembrane protein 133 (TMEM133), mRNA [NM_032021]	7.7639
NM_017664	ANKRD10	Homo sapiens ankyrin repeat domain 10 (ANKRD10), mRNA [NM_017664]	7.6844
AK124939	AK124939	Homo sapiens cDNA FLJ42949 fis, clone BRSTN2006583. [AK124939]	7.676
NM_001002029	C4B	Homo sapiens complement component 4B (Childo blood group) (C4B), mRNA [NM_001002029]	7.636
NM_022068	FAM38B	Homo sapiens family with sequence similarity 38, member B (FAM38B), mRNA [NM_022068]	7.6259
NM_030984	TBXAS1	Homo sapiens thromboxane A synthase 1 (platelet, cytochrome P450, family 5, subfamily A) (TBXAS1), transcript variant TXS-II, mRNA [NM_030984]	7.6255
NM_139125	MASP1	Homo sapiens mannan-binding lectin serine peptidase 1 (C4/C2 activating component of Ra-reactive factor) (MASP1), transcript variant 2, mRNA [NM_139125]	7.5745
NM_213647	FGFR4	Homo sapiens fibroblast growth factor receptor 4 (FGFR4), transcript variant 3, mRNA [NM_213647]	7.5737
NM_021197	WFDC1	Homo sapiens WAP four-disulfide core domain 1 (WFDC1), mRNA [NM_021197]	7.5391
NM_058229	FBXO32	Homo sapiens F-box protein 32 (FBXO32), transcript variant 1, mRNA [NM_058229]	7.5132
THC2701372	THC2701372	Q6NZ52_HUMAN (Q6NZ52) Ribosomal protein L27a, partial (24%) [THC2701372]	7.4631
NM_012367	OR2B6	Homo sapiens olfactory receptor, family 2, subfamily B, member 6 (OR2B6), mRNA [NM_012367]	7.4599
NM_005767	P2RY5	Homo sapiens purinergic receptor P2Y, G-protein coupled, 5 (P2RY5), mRNA [NM_005767]	7.4573
NM_173582	PGM2L1	Homo sapiens phosphoglucomutase 2-like 1 (PGM2L1), mRNA [NM_173582]	7.4542
NM_014333	CADM1	Homo sapiens cell adhesion molecule 1 (CADM1), mRNA [NM_014333]	7.4236
NM_003465	CHIT1	Homo sapiens chitinase 1 (chitotriosidase) (CHIT1), mRNA [NM_003465]	7.4099
NM_002923	RGS2	Homo sapiens regulator of G-protein signalling 2, 24kDa (RGS2), mRNA [NM_002923]	7.3501
THC2640030	THC2640030	Unknown	7.3279
NM_002449	MSX2	Homo sapiens msh homeobox 2 (MSX2), mRNA [NM_002449]	7.2871
NM_000337	SGCD	Homo sapiens sarcoglycan, delta (35kDa dystrophin-associated glycoprotein) (SGCD), transcript variant 1, mRNA [NM_000337]	7.2684
D13814	AGTR1	Homo sapiens mRNA for angiotensin II type 1b receptor, complete cds. [D13814]	7.2433
NM_000877	IL1R1	Homo sapiens interleukin 1 receptor, type I (IL1R1), mRNA [NM_000877]	7.1882
BC017762	FLJ22639	Homo sapiens hypothetical protein FLJ22639, mRNA (cDNA clone MGC:22172 IMAGE:4700838), complete cds. [BC017762]	7.1736
AL050061	LOC157562	Homo sapiens mRNA; cDNA DKFZp566J123 (from clone DKFZp566J123). [AL050061]	7.1627
AK074042	PARVG	Homo sapiens mRNA for FLJ00097 protein. [AK074042]	7.1486
NM_173653	SLC9A9	Homo sapiens solute carrier family 9 (sodium/hydrogen exchanger), member 9 (SLC9A9), mRNA [NM_173653]	7.138
AK124344	AK124344	Homo sapiens cDNA FLJ42353 fis, clone UTERU2007520. [AK124344]	7.135
NM_014368	LHX6	Homo sapiens LIM homeobox 6 (LHX6), transcript variant 1, mRNA [NM_014368]	7.1182
AF086097	PCF11	Homo sapiens full length insert cDNA clone YZ88E05. [AF086097]	7.1017
AF074982	AF074982	Homo sapiens full length insert cDNA YH65B08. [AF074982]	6.9607
AL080128	DKFZP434C153	Q8NHN3_HUMAN (Q8NHN3) Obscurin (Fragment), partial (4%) [THC2678724]	6.9255
A_32_P98854	A_32_P98854	Unknown	6.8558
NM_015000	STK38L	Homo sapiens serine/threonine kinase 38 like (STK38L), mRNA [NM_015000]	6.8532
NM_014452	TNFRSF21	Homo sapiens tumor necrosis factor receptor superfamily, member 21 (TNFRSF21), mRNA [NM_014452]	6.8474
NM_003107	SOX4	Homo sapiens SRY (sex determining region Y)-box 4 (SOX4), mRNA [NM_003107]	6.8386
BC015390	LOC644242	Homo sapiens hypothetical protein LOC644242, mRNA (cDNA clone IMAGE:4403366), partial cds. [BC015390]	6.8381
THC2630395	THC2630395	Unknown	6.8061
NM_004277	SLC25A27	Homo sapiens solute carrier family 25, member 27 (SLC25A27), nuclear gene encoding mitochondrial protein, mRNA [NM_004277]	6.77
NM_033274	ADAM19	Homo sapiens ADAM metallopeptidase domain 19 (meltrin beta) (ADAM19), transcript variant 2, mRNA [NM_033274]	6.7562
NM_001295	CCR1	Homo sapiens chemokine (C-C motif) receptor 1 (CCR1), mRNA [NM_001295]	6.7431
NM_003629	PIK3R3	Homo sapiens phosphoinositide-3-kinase, regulatory subunit 3 (p55, gamma) (PIK3R3), mRNA [NM_003629]	6.7393
NM_000212	ITGB3	Homo sapiens integrin, beta 3 (platelet glycoprotein IIIa, antigen CD61) (ITGB3), mRNA [NM_000212]	6.7345
NM_000090	COL3A1	Homo sapiens collagen, type III, alpha 1 (Ehlers-Danlos syndrome type IV, autosomal dominant) (COL3A1), mRNA [NM_000090]	6.7011
F13170	F13170	F13170 HSC3JG041 normalized infant brain cDNA Homo sapiens cDNA clone c-3jg04, mRNA sequence [F13170]	6.5878
THC2622749	THC2622749	Unknown	6.5856
NM_003806	HRK	Homo sapiens harakiri, BCL2 interacting protein (contains only BH3 domain) (HRK), mRNA [NM_003806]	6.5403
NM_005269	GLI1	Homo sapiens glioma-associated oncogene homolog 1 (zinc finger protein) (GLI1), mRNA [NM_005269]	6.5025
NM_138621	BCL2L11	Homo sapiens BCL2-like 11 (apoptosis facilitator) (BCL2L11), transcript variant 1, mRNA [NM_138621]	6.4955
NP111687	NP111687	GB|L33988.1|AAA74365.1 ORF [NP111687]	6.4869
BC016934	SOD2	Homo sapiens superoxide dismutase 2, mitochondrial, mRNA (cDNA clone MGC:21350 IMAGE:4184203), complete cds. [BC016934]	6.4568
BC034487	HIST1H2AK	Homo sapiens histone cluster 1, H2ak, mRNA (cDNA clone MGC:26490 IMAGE:4825623), complete cds. [BC034487]	6.4261
NM_015596	KLK13	Homo sapiens kallikrein-related peptidase 13 (KLK13), mRNA [NM_015596]	6.3495
NM_003617	RGS5	Homo sapiens regulator of G-protein signalling 5 (RGS5), mRNA [NM_003617]	6.3182
NM_000609	CXCL12	Homo sapiens chemokine (C-X-C motif) ligand 12 (stromal cell-derived factor 1) (CXCL12), transcript variant 2, mRNA [NM_000609]	6.3011
BC094862	WNK1	Homo sapiens WNK lysine deficient protein kinase 1, mRNA (cDNA clone IMAGE:4650586), complete cds. [BC094862]	6.2762
BC001335	BC001335	Homo sapiens, clone IMAGE:3460539, mRNA, partial cds. [BC001335]	6.2622
NM_023004	RTN4R	Homo sapiens reticulon 4 receptor (RTN4R), mRNA [NM_023004]	6.193
BX538250	BX538250	Homo sapiens mRNA; cDNA DKFZp686A1429 (from clone DKFZp686A1429). [BX538250]	6.1858
NM_003026	SH3GL2	Homo sapiens SH3-domain GRB2-like 2 (SH3GL2), mRNA [NM_003026]	6.1685
NM_032505	KBTBD8	Homo sapiens kelch repeat and BTB (POZ) domain containing 8 (KBTBD8), mRNA [NM_032505]	6.1675
AK094571	AK094571	Homo sapiens cDNA FLJ37252 fis, clone BRAMY2007185. [AK094571]	6.0337
NM_004932	CDH6	Homo sapiens cadherin 6, type 2, K-cadherin (fetal kidney) (CDH6), mRNA [NM_004932]	6.0243
NM_006587	CORIN	Homo sapiens corin, serine peptidase (CORIN), mRNA [NM_006587]	6.0237
NM_013957	NRG1	Homo sapiens neuregulin 1 (NRG1), transcript variant HRG-beta2, mRNA [NM_013957]	6.0225
NR_002809	LOC338799	Homo sapiens hypothetical locus LOC338799 (LOC338799) on chromosome 12 [NR_002809]	6.009
AK056822	LOC400960	Homo sapiens cDNA FLJ32260 fis, clone PROST1000334. [AK056822]	6.0029
NM_012231	PRDM2	Homo sapiens PR domain containing 2, with ZNF domain (PRDM2), transcript variant 1, mRNA [NM_012231]	6.0017
NM_017644	KLHL24	Homo sapiens kelch-like 24 (Drosophila) (KLHL24), mRNA [NM_017644]	5.9922
NM_003239	TGFB3	Homo sapiens transforming growth factor, beta 3 (TGFB3), mRNA [NM_003239]	5.9888
NM_021255	PELI2	Homo sapiens pellino homolog 2 (Drosophila) (PELI2), mRNA [NM_021255]	5.9686
NM_012216	MID2	Homo sapiens midline 2 (MID2), transcript variant 1, mRNA [NM_012216]	5.9595
NP1246069	NP1246069	GB|AL162254.17|CAI16287.1 olfactory receptor, family 1, subfamily H, member 1 [Homo sapiens] [NP1246069]	5.9491
A_23_P251002	#N/A	Unknown	5.9469
AF071111	DAMS	Homo sapiens DAMS mRNA, complete cds. [AF071111]	5.9116
NM_000798	DRD5	Homo sapiens dopamine receptor D5 (DRD5), mRNA [NM_000798]	5.9017
NM_001432	EREG	Homo sapiens epiregulin (EREG), mRNA [NM_001432]	5.8873
CR627148	CR627148	Homo sapiens mRNA; cDNA DKFZp779F2127 (from clone DKFZp779F2127). [CR627148]	5.8633
AB002384	C6orf32	Homo sapiens mRNA for KIAA0386 gene, partial cds. [AB002384]	5.8384
NM_002404	MFAP4	Homo sapiens microfibrillar-associated protein 4 (MFAP4), mRNA [NM_002404]	5.8251
NM_018057	SLC6A15	Homo sapiens solute carrier family 6, member 15 (SLC6A15), transcript variant 2, mRNA [NM_018057]	5.8196
NM_003545	HIST1H4E	Homo sapiens histone cluster 1, H4e (HIST1H4E), mRNA [NM_003545]	5.7988
THC2660784	THC2660784	Q3AUE7_CHLCH (Q3AUE7) Glucosamine-fructose-6-phosphate aminotransferase, isomerising , partial (4%) [THC2660784]	5.7858
AK096342	ZNF93	Homo sapiens cDNA FLJ39023 fis, clone NT2RP7004348, highly similar to ZINC FINGER PROTEIN 93. [AK096342]	5.7838
CR748243	CR748243	CR748243 Soares_parathyroid_tumor_NbHPA Homo sapiens cDNA clone IMAGp971F1570 ; IMAGE:1647470 5', mRNA sequence [CR748243]	5.7534
NM_001080850	RP4-692D3.1	Homo sapiens hypothetical protein LOC728621 (LOC728621), mRNA [NM_001080850]	5.7452
A_24_P893668	A_24_P893668	Unknown	5.741
THC2506382	THC2506382	1UU3_A Chain A, Structure Of Human Pdk1 Kinase Domain In Complex With Ly333531. {Homo sapiens} (exp=-1; wgp=0; cg=0), partial (11%) [THC2506382]	5.6747
A_24_P482124	A_24_P482124	Unknown	5.6543
NM_033380	COL4A5	Homo sapiens collagen, type IV, alpha 5 (Alport syndrome) (COL4A5), transcript variant 2, mRNA [NM_033380]	5.6525
U88892	U88892	Human tenascin-C mRNA, splice variant TNCfn-ad2, partial cds. [U88892]	5.6415
NM_000418	IL4R	Homo sapiens interleukin 4 receptor (IL4R), transcript variant 1, mRNA [NM_000418]	5.6378
NR_001435	HLA-DPB2	Homo sapiens major histocompatibility complex, class II, DP beta 2 (pseudogene) (HLA-DPB2) on chromosome 6 [NR_001435]	5.6275
NM_001463	FRZB	Homo sapiens frizzled-related protein (FRZB), mRNA [NM_001463]	5.6232
NM_032765	TRIM52	Homo sapiens tripartite motif-containing 52 (TRIM52), mRNA [NM_032765]	5.5926
ENST00000310146	ENST00000310146	Uncharacterized protein C18orf30. [Source:Uniprot/SWISSPROT;Acc:Q8N787] [ENST00000310146]	5.5869
NM_198965	PTHLH	Homo sapiens parathyroid hormone-like hormone (PTHLH), transcript variant 1, mRNA [NM_198965]	5.5443
NM_006332	IFI30	Homo sapiens interferon, gamma-inducible protein 30 (IFI30), mRNA [NM_006332]	5.4878
AK131429	ZNF789	Homo sapiens cDNA FLJ16554 fis, clone SPLEN2016135. [AK131429]	5.4828
NM_057091	ARTN	Homo sapiens artemin (ARTN), transcript variant 2, mRNA [NM_057091]	5.4579
NM_019089	HES2	Homo sapiens hairy and enhancer of split 2 (Drosophila) (HES2), mRNA [NM_019089]	5.4522
NM_005450	NOG	Homo sapiens noggin (NOG), mRNA [NM_005450]	5.4331
W72519	W72519	W72519 zd64h01.s1 Soares_fetal_heart_NbHH19W Homo sapiens cDNA clone IMAGE:345457 3' similar to gb:M33552 LYMPHOCYTE-SPECIFIC PROTEIN LSP1 (HUMAN);, mRNA sequence [W72519]	5.4319
NM_015516	TSKU	Homo sapiens tsukushin (TSKU), mRNA [NM_015516]	5.4207
NM_004274	AKAP6	Homo sapiens A kinase (PRKA) anchor protein 6 (AKAP6), mRNA [NM_004274]	5.415
NM_017413	APLN	Homo sapiens apelin, AGTRL1 ligand (APLN), mRNA [NM_017413]	5.4002
THC2637849	THC2637849	Unknown	5.397
NM_007308	SNCA	Homo sapiens synuclein, alpha (non A4 component of amyloid precursor) (SNCA), transcript variant NACP112, mRNA [NM_007308]	5.3949
NM_031476	CRISPLD2	Homo sapiens cysteine-rich secretory protein LCCL domain containing 2 (CRISPLD2), mRNA [NM_031476]	5.3777
NM_021643	TRIB2	Homo sapiens tribbles homolog 2 (Drosophila) (TRIB2), mRNA [NM_021643]	5.3547
NM_181361	KCNMB2	Homo sapiens potassium large conductance calcium-activated channel, subfamily M, beta member 2 (KCNMB2), transcript variant 1, mRNA [NM_181361]	5.3461
NM_181846	ZSCAN22	Homo sapiens zinc finger and SCAN domain containing 22 (ZSCAN22), mRNA [NM_181846]	5.3367
NM_007366	PLA2R1	Homo sapiens phospholipase A2 receptor 1, 180kDa (PLA2R1), transcript variant 1, mRNA [NM_007366]	5.3142
NM_000495	COL4A5	Homo sapiens collagen, type IV, alpha 5 (Alport syndrome) (COL4A5), transcript variant 1, mRNA [NM_000495]	5.3139
NM_032621	BEX2	Homo sapiens brain expressed X-linked 2 (BEX2), mRNA [NM_032621]	5.3094
NM_024563	C5orf23	Homo sapiens chromosome 5 open reading frame 23 (C5orf23), mRNA [NM_024563]	5.2557
NM_021972	SPHK1	Homo sapiens sphingosine kinase 1 (SPHK1), transcript variant 1, mRNA [NM_021972]	5.2541
AK097166	AK097166	Homo sapiens cDNA FLJ39847 fis, clone SPLEN2014645, weakly similar to H.sapiens mRNA for plakophilin 2a and b. [AK097166]	5.1991
BC022398	BC022398	Homo sapiens cDNA clone IMAGE:4689481. [BC022398]	5.1914
NM_015864	C6orf32	Homo sapiens chromosome 6 open reading frame 32 (C6orf32), mRNA [NM_015864]	5.1544
NM_144490	AKAP11	Homo sapiens A kinase (PRKA) anchor protein 11 (AKAP11), transcript variant 2, mRNA [NM_144490]	5.1432
NM_199327	SPRY1	Homo sapiens sprouty homolog 1, antagonist of FGF signaling (Drosophila) (SPRY1), transcript variant 2, mRNA [NM_199327]	5.1128
NM_002160	TNC	Homo sapiens tenascin C (hexabrachion) (TNC), mRNA [NM_002160]	5.0939
NM_015225	KIAA0367	Homo sapiens KIAA0367 (KIAA0367), mRNA [NM_015225]	5.0811
NM_006763	BTG2	Homo sapiens BTG family, member 2 (BTG2), mRNA [NM_006763]	5.0722
THC2582042	THC2582042	BC031749 potassium channel tetramerisation domain containing 15 {Mus musculus} (exp=-1; wgp=0; cg=0), partial (10%) [THC2582042]	5.0715
NM_018484	SLC22A11	Homo sapiens solute carrier family 22 (organic anion/cation transporter), member 11 (SLC22A11), mRNA [NM_018484]	5.0542
BC025792	LOC644613	Homo sapiens hypothetical protein LOC644613, mRNA (cDNA clone IMAGE:4177475), partial cds. [BC025792]	5.0438
NM_001394	DUSP4	Homo sapiens dual specificity phosphatase 4 (DUSP4), transcript variant 1, mRNA [NM_001394]	5.0436
NM_152246	CPT1B	Homo sapiens carnitine palmitoyltransferase 1B (muscle) (CPT1B), nuclear gene encoding mitochondrial protein, transcript variant 3, mRNA [NM_152246]	5.0395
NM_003530	HIST1H3D	Homo sapiens histone cluster 1, H3d (HIST1H3D), mRNA [NM_003530]	5.019
AF086511	AF086511	Homo sapiens full length insert cDNA clone ZE03A08. [AF086511]	4.9922
H81180	H81180	H81180 yu99a12.s1 Soares fetal liver spleen 1NFLS Homo sapiens cDNA clone IMAGE:241342 3' similar to gb:X57138_rna1 HISTONE H2B.2 (HUMAN);, mRNA sequence [H81180]	4.977
NM_002968	SALL1	Homo sapiens sal-like 1 (Drosophila) (SALL1), mRNA [NM_002968]	4.9756
NM_174881	CRB3	Homo sapiens crumbs homolog 3 (Drosophila) (CRB3), transcript variant 3, mRNA [NM_174881]	4.9509
NM_198315	LOH11CR2A	Homo sapiens loss of heterozygosity, 11, chromosomal region 2, gene A (LOH11CR2A), transcript variant 2, mRNA [NM_198315]	4.9395
NM_015187	KIAA0746	Homo sapiens KIAA0746 protein (KIAA0746), mRNA [NM_015187]	4.9278
NM_172200	IL15RA	Homo sapiens interleukin 15 receptor, alpha (IL15RA), transcript variant 2, mRNA [NM_172200]	4.9226
AK124551	KIAA1833	Homo sapiens cDNA FLJ42560 fis, clone BRACE3006462. [AK124551]	4.9125
NM_000093	COL5A1	Homo sapiens collagen, type V, alpha 1 (COL5A1), mRNA [NM_000093]	4.9124
THC2650423	THC2650423	Unknown	4.9061
NM_181755	HSD11B1	Homo sapiens hydroxysteroid (11-beta) dehydrogenase 1 (HSD11B1), transcript variant 2, mRNA [NM_181755]	4.9011
AK094748	AK094748	Homo sapiens cDNA FLJ37429 fis, clone BRAWH2001666. [AK094748]	4.8938
BX105952	BX105952	BX105952 Soares placenta Nb2HP Homo sapiens cDNA clone IMAGp998D01212, mRNA sequence [BX105952]	4.8829
NM_021073	BMP5	Homo sapiens bone morphogenetic protein 5 (BMP5), mRNA [NM_021073]	4.8795
THC2641611	THC2641611	AY358262 RLNI6974 {Homo sapiens} (exp=-1; wgp=0; cg=0), partial (51%) [THC2641611]	4.8779
THC2722117	THC2722117	Unknown	4.8675
AF086011	AF086011	Homo sapiens full length insert cDNA clone YW18A11. [AF086011]	4.8593
NM_000908	NPR3	Homo sapiens natriuretic peptide receptor C/guanylate cyclase C (atrionatriuretic peptide receptor C) (NPR3), mRNA [NM_000908]	4.8547
THC2682661	THC2682661	Unknown	4.7927
NM_001040078	LOC654346	Homo sapiens similar to galectin 9 short isoform (LOC654346), mRNA [NM_001040078]	4.7698
CR601496	CR601496	full-length cDNA clone CS0DI062YF05 of Placenta Cot 25-normalized of Homo sapiens (human) [CR601496]	4.7505
NM_002998	SDC2	Homo sapiens syndecan 2 (SDC2), mRNA [NM_002998]	4.7355
NM_000514	GDNF	Homo sapiens glial cell derived neurotrophic factor (GDNF), transcript variant 1, mRNA [NM_000514]	4.6876
NM_001206	KLF9	Homo sapiens Kruppel-like factor 9 (KLF9), mRNA [NM_001206]	4.6832
NM_001902	CTH	Homo sapiens cystathionase (cystathionine gamma-lyase) (CTH), transcript variant 1, mRNA [NM_001902]	4.6831
NM_001012716	C18orf56	Homo sapiens chromosome 18 open reading frame 56 (C18orf56), mRNA [NM_001012716]	4.6667
NM_031459	SESN2	Homo sapiens sestrin 2 (SESN2), mRNA [NM_031459]	4.6398
AK094623	AK094623	Homo sapiens cDNA FLJ37304 fis, clone BRAMY2016070. [AK094623]	4.6367
NM_153375	PLAC2	Homo sapiens placenta-specific 2 (PLAC2), mRNA [NM_153375]	4.6333
NM_003151	STAT4	Homo sapiens signal transducer and activator of transcription 4 (STAT4), mRNA [NM_003151]	4.632
R01145	R01145	ye88e07.s1 Soares fetal liver spleen 1NFLS Homo sapiens cDNA clone IMAGE:124836 3', mRNA sequence [R01145]	4.6223
NM_014650	ZNF432	Homo sapiens zinc finger protein 432 (ZNF432), mRNA [NM_014650]	4.6124
NM_015322	FEM1B	Homo sapiens fem-1 homolog b (C. elegans) (FEM1B), mRNA [NM_015322]	4.5847
NM_003541	HIST1H4K	Homo sapiens histone cluster 1, H4k (HIST1H4K), mRNA [NM_003541]	4.5819
NM_181795	PKIB	Homo sapiens protein kinase (cAMP-dependent, catalytic) inhibitor beta (PKIB), transcript variant 1, mRNA [NM_181795]	4.5771
XR_016155	LOC642413	PREDICTED: Homo sapiens similar to Cathepsin L precursor (Major excreted protein) (MEP) (LOC642413), mRNA [XR_016155]	4.5562
NM_138994	CNTNAP4	Homo sapiens contactin associated protein-like 4 (CNTNAP4), transcript variant 2, mRNA [NM_138994]	4.5443
ENST00000222543	TFPI2	Tissue factor pathway inhibitor 2 precursor (TFPI-2) (Placental protein 5) (PP5). [Source:Uniprot/SWISSPROT;Acc:P48307] [ENST00000222543]	4.5293
NM_000201	ICAM1	Homo sapiens intercellular adhesion molecule 1 (CD54), human rhinovirus receptor (ICAM1), mRNA [NM_000201]	4.5278
Z25424	Z25424	H.sapiens protein-serine/threonine kinase gene, complete CDS. [Z25424]	4.4885
NM_032246	RKHD3	Homo sapiens ring finger and KH domain containing 3 (RKHD3), mRNA [NM_032246]	4.4818
THC2534222	THC2534222	Q8WUP8_HUMAN (Q8WUP8) MGC21881 protein (Fragment), partial (36%) [THC2534222]	4.4798
AK092305	RP11-262H14.4	Homo sapiens cDNA FLJ34986 fis, clone OCBBF2010945. [AK092305]	4.4702
BC005253	KLHL20	Homo sapiens kelch-like 20 (Drosophila), mRNA (cDNA clone IMAGE:3951189), complete cds. [BC005253]	4.4624
NM_032772	ZNF503	Homo sapiens zinc finger protein 503 (ZNF503), mRNA [NM_032772]	4.4589
NM_017572	MKNK2	Homo sapiens MAP kinase interacting serine/threonine kinase 2 (MKNK2), transcript variant 1, mRNA [NM_017572]	4.45
NM_003528	HIST2H2BE	Homo sapiens histone cluster 2, H2be (HIST2H2BE), mRNA [NM_003528]	4.4345
NM_000264	PTCH1	Homo sapiens patched homolog 1 (Drosophila) (PTCH1), mRNA [NM_000264]	4.4225
NM_031479	INHBE	Homo sapiens inhibin, beta E (INHBE), mRNA [NM_031479]	4.4113
NM_016651	DACT1	Homo sapiens dapper, antagonist of beta-catenin, homolog 1 (Xenopus laevis) (DACT1), transcript variant 1, mRNA [NM_016651]	4.4053
NM_019119	PCDHB9	Homo sapiens protocadherin beta 9 (PCDHB9), mRNA [NM_019119]	4.3613
THC2699065	THC2699065	Q9F8M7_CARHY (Q9F8M7) DTDP-glucose 4,6-dehydratase (Fragment), partial (9%) [THC2719287]	4.3368
THC2658991	THC2658991	Q96CB5_HUMAN (Q96CB5) C8orf44 protein, partial (19%) [THC2658991]	4.3184
CR606969	CR606969	full-length cDNA clone CS0DF003YF10 of Fetal brain of Homo sapiens (human) [CR606969]	4.3014
NM_007375	TARDBP	Homo sapiens TAR DNA binding protein (TARDBP), mRNA [NM_007375]	4.2947
NM_032038	SPNS1	Homo sapiens spinster (SPIN1), mRNA [NM_032038]	4.2891
NM_001175	ARHGDIB	Homo sapiens Rho GDP dissociation inhibitor (GDI) beta (ARHGDIB), mRNA [NM_001175]	4.2666
AK074178	CCDC35	Homo sapiens mRNA for FLJ00251 protein. [AK074178]	4.2346
NM_006261	PROP1	Homo sapiens prophet of Pit1, paired-like homeodomain transcription factor (PROP1), mRNA [NM_006261]	4.1987
BF805854	BF805854	BF805854 CM1-CI0012-071100-542-c12 CI0012 Homo sapiens cDNA, mRNA sequence [BF805854]	4.1879
NM_001878	CRABP2	Homo sapiens cellular retinoic acid binding protein 2 (CRABP2), mRNA [NM_001878]	4.1873
NM_012193	FZD4	Homo sapiens frizzled homolog 4 (Drosophila) (FZD4), mRNA [NM_012193]	4.1866
NM_016358	IRX4	Homo sapiens iroquois homeobox protein 4 (IRX4), mRNA [NM_016358]	4.1612
AB042555	PDE4DIP	Homo sapiens mRNA, similar to rat myomegalin, complete cds. [AB042555]	4.157
AK000901	AK000901	Homo sapiens cDNA FLJ10039 fis, clone HEMBA1000975. [AK000901]	4.1501
NM_024089	KDELC1	Homo sapiens KDEL (Lys-Asp-Glu-Leu) containing 1 (KDELC1), mRNA [NM_024089]	4.1491
AF227517	AF227517	Homo sapiens sprouty-4C mRNA, complete cds. [AF227517]	4.121
NM_016235	GPRC5B	Homo sapiens G protein-coupled receptor, family C, group 5, member B (GPRC5B), mRNA [NM_016235]	4.0865
NM_014238	KSR1	Homo sapiens kinase suppressor of ras 1 (KSR1), mRNA [NM_014238]	4.0846
NM_014949	KIAA0907	Homo sapiens KIAA0907 (KIAA0907), mRNA [NM_014949]	4.074
NM_003670	BHLHB2	Homo sapiens basic helix-loop-helix domain containing, class B, 2 (BHLHB2), mRNA [NM_003670]	4.0324
NM_002222	ITPR1	Homo sapiens inositol 1,4,5-triphosphate receptor, type 1 (ITPR1), mRNA [NM_002222]	3.9891
NM_022832	USP46	Homo sapiens ubiquitin specific peptidase 46 (USP46), mRNA [NM_022832]	3.9644
NM_031866	FZD8	Homo sapiens frizzled homolog 8 (Drosophila) (FZD8), mRNA [NM_031866]	3.9599
NM_000435	NOTCH3	Homo sapiens Notch homolog 3 (Drosophila) (NOTCH3), mRNA [NM_000435]	3.9588
NM_004089	TSC22D3	Homo sapiens TSC22 domain family, member 3 (TSC22D3), transcript variant 2, mRNA [NM_004089]	3.9479
NM_017633	FAM46A	Homo sapiens family with sequence similarity 46, member A (FAM46A), mRNA [NM_017633]	3.8828
NM_207435	FLJ40142	Homo sapiens FLJ40142 protein (FLJ40142), mRNA [NM_207435]	3.8677
NM_000169	GLA	Homo sapiens galactosidase, alpha (GLA), mRNA [NM_000169]	3.848
AF007192	AF007192	Homo sapiens SIB 297 intestinal mucin (MUC3) mRNA, partial cds. [AF007192]	3.8432
BC009800	BC009800	Homo sapiens cDNA clone IMAGE:4049873. [BC009800]	3.8318
NM_017447	C21orf91	Homo sapiens chromosome 21 open reading frame 91 (C21orf91), mRNA [NM_017447]	3.8145
NM_001005340	GPNMB	Homo sapiens glycoprotein (transmembrane) nmb (GPNMB), transcript variant 1, mRNA [NM_001005340]	3.811
CN430296	CN430296	17000600169456 GRN_PRENEU Homo sapiens cDNA 5', mRNA sequence [CN430296]	3.7683
AF092095	HTATIP2	Homo sapiens alternatively spliced product of metastasis-suppressor gene CC3 (TC3) mRNA, complete cds. [AF092095]	3.766
NM_152353	CLDND2	Homo sapiens claudin domain containing 2 (CLDND2), mRNA [NM_152353]	3.7616
NM_018413	CHST11	Homo sapiens carbohydrate (chondroitin 4) sulfotransferase 11 (CHST11), mRNA [NM_018413]	3.7531
NM_012262	HS2ST1	Homo sapiens heparan sulfate 2-O-sulfotransferase 1 (HS2ST1), mRNA [NM_012262]	3.733
AK094842	C9orf47	Homo sapiens cDNA FLJ37523 fis, clone BRCAN2006401. [AK094842]	3.7235
ENST00000367573	ENST00000367573	Voltage-dependent R-type calcium channel subunit alpha-1E (Voltage- gated calcium channel subunit alpha Cav2.3) (Calcium channel, L type, alpha-1 polypeptide, isoform 6) (Brain calcium channel II) (BII). [Source:Uniprot/SWISSPROT;Acc:Q15878]...	3.6983
NM_003275	TMOD1	Homo sapiens tropomodulin 1 (TMOD1), mRNA [NM_003275]	3.6759
NM_022768	RBM15	Homo sapiens RNA binding motif protein 15 (RBM15), mRNA [NM_022768]	3.5982
M90656	GCLC	Human gamma-glutamylcysteine synthetase (GCS) mRNA, complete cds. [M90656]	3.5571
NM_020652	ZNF286A	Homo sapiens zinc finger protein 286A (ZNF286A), mRNA [NM_020652]	3.4776
THC2631248	THC2631248	Q7WVU3_ACTPL (Q7WVU3) Collagen adhesin (Fragment), partial (5%) [THC2631248]	3.4686
NM_138479	C1orf213	Homo sapiens chromosome 1 open reading frame 213 (C1orf213), transcript variant 1, mRNA [NM_138479]	3.4517
BX648950	BX648950	Homo sapiens mRNA; cDNA DKFZp686E1648 (from clone DKFZp686E1648). [BX648950]	3.4273
NM_004864	GDF15	Homo sapiens growth differentiation factor 15 (GDF15), mRNA [NM_004864]	3.4025
NM_024910	ZNF767	Homo sapiens zinc finger family member 767 (ZNF767), mRNA [NM_024910]	3.4014
BG980953	BG980953	BG980953 CM3-CN0092-050201-712-a12 CN0092 Homo sapiens cDNA, mRNA sequence [BG980953]	3.3934
AK002023	AK002023	Homo sapiens cDNA FLJ11161 fis, clone PLACE1007021. [AK002023]	3.3658
AL834501	ZNF207	Homo sapiens mRNA; cDNA DKFZp761N202 (from clone DKFZp761N202). [AL834501]	3.3511
AK022913	USP36	Homo sapiens cDNA FLJ12851 fis, clone NT2RP2003401, weakly similar to UBIQUITIN CARBOXYL-TERMINAL HYDROLASE DUB-1 (EC 3.1.2.15). [AK022913]	3.3445
NM_005985	SNAI1	Homo sapiens snail homolog 1 (Drosophila) (SNAI1), mRNA [NM_005985]	3.3206
ENST00000227451	DTX4	Protein deltex 4 homolog (Fragment). [Source:Uniprot/SPTREMBL;Acc:Q9Y2E6] [ENST00000227451]	3.2888
AK026706	TRIM52	Homo sapiens cDNA: FLJ23053 fis, clone LNG02858. [AK026706]	3.2802
NM_030627	CPEB4	Homo sapiens cytoplasmic polyadenylation element binding protein 4 (CPEB4), mRNA [NM_030627]	3.242
AL080179	LOC645961	Homo sapiens mRNA; cDNA DKFZp434M131 (from clone DKFZp434M131); partial cds. [AL080179]	3.2357
NM_004664	LIN7A	Homo sapiens lin-7 homolog A (C. elegans) (LIN7A), mRNA [NM_004664]	3.2142
AK024362	LOC147650	Homo sapiens cDNA FLJ14300 fis, clone PLACE1011891. [AK024362]	3.197
NM_005399	PRKAB2	Homo sapiens protein kinase, AMP-activated, beta 2 non-catalytic subunit (PRKAB2), mRNA [NM_005399]	3.1965
U14391	MYO1E	Human myosin-IC mRNA, complete cds. [U14391]	3.1349
BG327427	BG327427	602426408F1 NIH_MGC_14 Homo sapiens cDNA clone IMAGE:4564465 5', mRNA sequence [BG327427]	3.0936
NM_018566	YOD1	Homo sapiens YOD1 OTU deubiquinating enzyme 1 homolog (S. cerevisiae) (YOD1), mRNA [NM_018566]	3.0818
ENST00000376840	ENST00000376840	TBC1 domain family member 8 (Vascular Rab-GAP/TBC-containing protein) (AD 3). [Source:Uniprot/SWISSPROT;Acc:O95759] [ENST00000376840]	3.0636
Z74615	COL1A1	H.sapiens mRNA for prepro-alpha1(I) collagen. [Z74615]	3.0307
A_32_P89277	A_32_P89277	Unknown	2.9334
NM_025267	AARSD1	Homo sapiens alanyl-tRNA synthetase domain containing 1 (AARSD1), mRNA [NM_025267]	2.8831
NM_004580	RAB27A	Homo sapiens RAB27A, member RAS oncogene family (RAB27A), transcript variant 1, mRNA [NM_004580]	2.7352
NM_021156	TXNDC13	Homo sapiens thioredoxin domain containing 13 (TXNDC13), mRNA [NM_021156]	2.5775
NM_017491	WDR1	Homo sapiens WD repeat domain 1 (WDR1), transcript variant 1, mRNA [NM_017491]	0.3815
ENST00000326140	LOC389203	Homo sapiens hypothetical gene supported by BC032431, mRNA (cDNA clone IMAGE:4521185), partial cds. [BC032431]	0.3647
NM_057175	NARG1	Homo sapiens NMDA receptor regulated 1 (NARG1), mRNA [NM_057175]	0.3457
NM_022914	ACD	Homo sapiens adrenocortical dysplasia homolog (mouse) (ACD), transcript variant 2, mRNA [NM_022914]	0.3366
NM_014873	LPGAT1	Homo sapiens lysophosphatidylglycerol acyltransferase 1 (LPGAT1), mRNA [NM_014873]	0.3249
NM_032682	FOXP1	Homo sapiens forkhead box P1 (FOXP1), transcript variant 1, mRNA [NM_032682]	0.3183
NM_017721	CC2D1A	Homo sapiens coiled-coil and C2 domain containing 1A (CC2D1A), mRNA [NM_017721]	0.3178
NM_002947	RPA3	Homo sapiens replication protein A3, 14kDa (RPA3), mRNA [NM_002947]	0.3159
NM_012288	TRAM2	Homo sapiens translocation associated membrane protein 2 (TRAM2), mRNA [NM_012288]	0.3137
NM_024422	DSC2	Homo sapiens desmocollin 2 (DSC2), transcript variant Dsc2a, mRNA [NM_024422]	0.3135
AF085848	AF085848	Homo sapiens full length insert cDNA clone YI48C03. [AF085848]	0.3101
NM_198433	AURKA	Homo sapiens aurora kinase A (AURKA), transcript variant 1, mRNA [NM_198433]	0.3063
NM_198949	NUDT1	Homo sapiens nudix (nucleoside diphosphate linked moiety X)-type motif 1 (NUDT1), transcript variant 2B, mRNA [NM_198949]	0.3052
NM_007086	WDHD1	Homo sapiens WD repeat and HMG-box DNA binding protein 1 (WDHD1), transcript variant 1, mRNA [NM_007086]	0.2952
NM_001005339	RGS10	Homo sapiens regulator of G-protein signalling 10 (RGS10), transcript variant 1, mRNA [NM_001005339]	0.292
NM_181832	NF2	Homo sapiens neurofibromin 2 (bilateral acoustic neuroma) (NF2), transcript variant 8, mRNA [NM_181832]	0.2911
NM_001620	AHNAK	Homo sapiens AHNAK nucleoprotein (desmoyokin) (AHNAK), transcript variant 1, mRNA [NM_001620]	0.2892
NM_003104	SORD	Homo sapiens sorbitol dehydrogenase (SORD), mRNA [NM_003104]	0.2879
NM_017857	SSH3	Homo sapiens slingshot homolog 3 (Drosophila) (SSH3), mRNA [NM_017857]	0.2872
NM_138452	DHRS1	Homo sapiens dehydrogenase/reductase (SDR family) member 1 (DHRS1), mRNA [NM_138452]	0.2842
AB037851	KIAA1430	Homo sapiens mRNA for KIAA1430 protein, partial cds. [AB037851]	0.2839
NM_018186	C1orf112	Homo sapiens chromosome 1 open reading frame 112 (C1orf112), mRNA [NM_018186]	0.2817
NM_001010877	ZNF311	Homo sapiens zinc finger protein 311 (ZNF311), mRNA [NM_001010877]	0.2789
NM_004399	DDX11	Homo sapiens DEAD/H (Asp-Glu-Ala-Asp/His) box polypeptide 11 (CHL1-like helicase homolog, S. cerevisiae) (DDX11), transcript variant 2, mRNA [NM_004399]	0.278
AK056654	PSMB7	Homo sapiens cDNA FLJ32092 fis, clone OCBBF2000846. [AK056654]	0.2755
NM_000666	ACY1	Homo sapiens aminoacylase 1 (ACY1), mRNA [NM_000666]	0.2742
NM_003115	UAP1	Homo sapiens UDP-N-acteylglucosamine pyrophosphorylase 1 (UAP1), mRNA [NM_003115]	0.2739
NM_015974	CRYL1	Homo sapiens crystallin, lambda 1 (CRYL1), mRNA [NM_015974]	0.2706
NM_024583	SCRN3	Homo sapiens secernin 3 (SCRN3), mRNA [NM_024583]	0.2694
BE328348	BE328348	BE328348 hs97d01.x1 NCI_CGAP_Kid13 Homo sapiens cDNA clone IMAGE:3145153 3', mRNA sequence [BE328348]	0.269
NM_007106	UBL3	Homo sapiens ubiquitin-like 3 (UBL3), mRNA [NM_007106]	0.2663
NM_001001664	LOC339745	Homo sapiens hypothetical protein LOC339745 (LOC339745), mRNA [NM_001001664]	0.2648
NM_032373	PCGF5	Homo sapiens polycomb group ring finger 5 (PCGF5), mRNA [NM_032373]	0.2643
NM_052969	RPL39L	Homo sapiens ribosomal protein L39-like (RPL39L), mRNA [NM_052969]	0.264
NM_006444	SMC2	Homo sapiens structural maintenance of chromosomes 2 (SMC2), transcript variant 3, mRNA [NM_006444]	0.2624
NM_032387	WNK4	Homo sapiens WNK lysine deficient protein kinase 4 (WNK4), mRNA [NM_032387]	0.2597
NM_019028	ZDHHC13	Homo sapiens zinc finger, DHHC-type containing 13 (ZDHHC13), transcript variant 1, mRNA [NM_019028]	0.2594
NM_001159	AOX1	Homo sapiens aldehyde oxidase 1 (AOX1), mRNA [NM_001159]	0.2585
NM_024736	GSDMDC1	Homo sapiens gasdermin domain containing 1 (GSDMDC1), mRNA [NM_024736]	0.2568
NM_145109	MAP2K3	Homo sapiens mitogen-activated protein kinase kinase 3 (MAP2K3), transcript variant B, mRNA [NM_145109]	0.2554
NM_014051	TMEM14A	Homo sapiens transmembrane protein 14A (TMEM14A), mRNA [NM_014051]	0.2553
NM_002396	ME2	Homo sapiens malic enzyme 2, NAD(+)-dependent, mitochondrial (ME2), nuclear gene encoding mitochondrial protein, mRNA [NM_002396]	0.2546
NM_012112	TPX2	Homo sapiens TPX2, microtubule-associated, homolog (Xenopus laevis) (TPX2), mRNA [NM_012112]	0.2535
NM_012294	RAPGEF5	Homo sapiens Rap guanine nucleotide exchange factor (GEF) 5 (RAPGEF5), mRNA [NM_012294]	0.2532
NM_006739	MCM5	Homo sapiens MCM5 minichromosome maintenance deficient 5, cell division cycle 46 (S. cerevisiae) (MCM5), mRNA [NM_006739]	0.253
NM_001012761	RGMB	Homo sapiens RGM domain family, member B (RGMB), transcript variant 1, mRNA [NM_001012761]	0.2524
NM_018132	CENPQ	Homo sapiens centromere protein Q (CENPQ), mRNA [NM_018132]	0.2524
NM_199357	ARHGAP11A	Homo sapiens Rho GTPase activating protein 11A (ARHGAP11A), transcript variant 2, mRNA [NM_199357]	0.2519
NM_006449	CDC42EP3	Homo sapiens CDC42 effector protein (Rho GTPase binding) 3 (CDC42EP3), mRNA [NM_006449]	0.2468
NM_003412	ZIC1	Homo sapiens Zic family member 1 (odd-paired homolog, Drosophila) (ZIC1), mRNA [NM_003412]	0.2463
NM_138459	NUS1	Homo sapiens nuclear undecaprenyl pyrophosphate synthase 1 homolog (S. cerevisiae) (NUS1), mRNA [NM_138459]	0.2461
NM_032357	CCDC115	Homo sapiens coiled-coil domain containing 115 (CCDC115), mRNA [NM_032357]	0.2457
NM_001012507	C6orf173	Homo sapiens chromosome 6 open reading frame 173 (C6orf173), mRNA [NM_001012507]	0.2456
NM_175866	UHMK1	Homo sapiens U2AF homology motif (UHM) kinase 1 (UHMK1), mRNA [NM_175866]	0.2445
NM_001826	CKS1B	Homo sapiens CDC28 protein kinase regulatory subunit 1B (CKS1B), mRNA [NM_001826]	0.2444
ENST00000374279	UGCG	Ceramide glucosyltransferase (EC 2.4.1.80) (Glucosylceramide synthase) (GCS) (UDP-glucose:N-acylsphingosine D-glucosyltransferase) (UDP- glucose ceramide glucosyltransferase) (GLCT-1). [Source:Uniprot/SWISSPROT;Acc:Q16739] [ENST00000374279]	0.2439
AK074291	AK074291	Homo sapiens cDNA FLJ23711 fis, clone HEP12371. [AK074291]	0.2432
NM_016126	C1orf41	Homo sapiens chromosome 1 open reading frame 41 (C1orf41), mRNA [NM_016126]	0.2425
NM_002498	NEK3	Homo sapiens NIMA (never in mitosis gene a)-related kinase 3 (NEK3), transcript variant 1, mRNA [NM_002498]	0.2417
NM_145798	OSBPL7	Homo sapiens oxysterol binding protein-like 7 (OSBPL7), transcript variant 1, mRNA [NM_145798]	0.2407
NM_032336	GINS4	Homo sapiens GINS complex subunit 4 (Sld5 homolog) (GINS4), mRNA [NM_032336]	0.2404
NM_133640	SURF5	Homo sapiens surfeit 5 (SURF5), transcript variant b, mRNA [NM_133640]	0.239
NM_002129	HMGB2	Homo sapiens high-mobility group box 2 (HMGB2), mRNA [NM_002129]	0.2373
NM_178448	C9orf140	Homo sapiens chromosome 9 open reading frame 140 (C9orf140), mRNA [NM_178448]	0.2367
NM_182687	PKMYT1	Homo sapiens protein kinase, membrane associated tyrosine/threonine 1 (PKMYT1), transcript variant 2, mRNA [NM_182687]	0.2366
NM_001482	GATM	Homo sapiens glycine amidinotransferase (L-arginine:glycine amidinotransferase) (GATM), nuclear gene encoding mitochondrial protein, mRNA [NM_001482]	0.2362
NM_006397	RNASEH2A	Homo sapiens ribonuclease H2, subunit A (RNASEH2A), mRNA [NM_006397]	0.2359
NM_020870	SH3RF1	Homo sapiens SH3 domain containing ring finger 1 (SH3RF1), mRNA [NM_020870]	0.235
NM_003257	TJP1	Homo sapiens tight junction protein 1 (zona occludens 1) (TJP1), transcript variant 1, mRNA [NM_003257]	0.2318
NM_173529	C18orf54	Homo sapiens chromosome 18 open reading frame 54 (C18orf54), mRNA [NM_173529]	0.2314
NM_007295	BRCA1	Homo sapiens breast cancer 1, early onset (BRCA1), transcript variant BRCA1b, mRNA [NM_007295]	0.2307
XR_015691	LOC731076	PREDICTED: Homo sapiens hypothetical protein LOC731076 (LOC731076), mRNA [XR_015691]	0.2293
BC041926	BC041926	Homo sapiens cDNA clone IMAGE:5300349. [BC041926]	0.2283
NM_000059	BRCA2	Homo sapiens breast cancer 2, early onset (BRCA2), mRNA [NM_000059]	0.2278
NM_003012	SFRP1	Homo sapiens secreted frizzled-related protein 1 (SFRP1), mRNA [NM_003012]	0.2255
NM_207418	FAM72A	Homo sapiens family with sequence similarity 72, member A (FAM72A), mRNA [NM_207418]	0.2222
NM_003809	TNFSF12	Homo sapiens tumor necrosis factor (ligand) superfamily, member 12 (TNFSF12), mRNA [NM_003809]	0.222
NM_001237	CCNA2	Homo sapiens cyclin A2 (CCNA2), mRNA [NM_001237]	0.2209
NM_033121	ANKRD13A	Homo sapiens ankyrin repeat domain 13A (ANKRD13A), mRNA [NM_033121]	0.2198
NM_030919	FAM83D	Homo sapiens family with sequence similarity 83, member D (FAM83D), mRNA [NM_030919]	0.2195
AK124946	DPF3	Homo sapiens cDNA FLJ42956 fis, clone BRSTN2009899. [AK124946]	0.2188
NM_001039613	IAH1	Homo sapiens isoamyl acetate-hydrolyzing esterase 1 homolog (S. cerevisiae) (IAH1), mRNA [NM_001039613]	0.2166
NM_152562	CDCA2	Homo sapiens cell division cycle associated 2 (CDCA2), mRNA [NM_152562]	0.2138
NM_013277	RACGAP1	Homo sapiens Rac GTPase activating protein 1 (RACGAP1), mRNA [NM_013277]	0.2114
NM_173464	L3MBTL4	Homo sapiens l(3)mbt-like 4 (Drosophila) (L3MBTL4), mRNA [NM_173464]	0.211
NM_017760	NCAPG2	Homo sapiens non-SMC condensin II complex, subunit G2 (NCAPG2), mRNA [NM_017760]	0.2082
NM_007071	HHLA3	Homo sapiens HERV-H LTR-associating 3 (HHLA3), transcript variant 2, mRNA [NM_007071]	0.2078
NM_001005414	ZWINT	Homo sapiens ZW10 interactor (ZWINT), transcript variant 4, mRNA [NM_001005414]	0.2072
NM_001042517	DIAPH3	Homo sapiens diaphanous homolog 3 (Drosophila) (DIAPH3), transcript variant 1, mRNA [NM_001042517]	0.203
NM_003909	CPNE3	Homo sapiens copine III (CPNE3), mRNA [NM_003909]	0.2028
NM_003846	PEX11B	Homo sapiens peroxisomal biogenesis factor 11B (PEX11B), mRNA [NM_003846]	0.1985
NM_178840	C1orf64	Homo sapiens chromosome 1 open reading frame 64 (C1orf64), mRNA [NM_178840]	0.1979
NM_145309	LRRC51	Homo sapiens leucine rich repeat containing 51 (LRRC51), mRNA [NM_145309]	0.1975
NM_033222	PSIP1	Homo sapiens PC4 and SFRS1 interacting protein 1 (PSIP1), transcript variant 2, mRNA [NM_033222]	0.1956
ENST00000282169	UHMK1	Serine/threonine-protein kinase Kist (EC 2.7.11.1) (Kinase interacting with stathmin) (U2AF homology motif kinase 1). [Source:Uniprot/SWISSPROT;Acc:Q8TAS1] [ENST00000282169]	0.1948
NM_006461	SPAG5	Homo sapiens sperm associated antigen 5 (SPAG5), mRNA [NM_006461]	0.1945
NM_000210	ITGA6	Homo sapiens integrin, alpha 6 (ITGA6), transcript variant 2, mRNA [NM_000210]	0.1944
NM_001497	B4GALT1	Homo sapiens UDP-Gal:betaGlcNAc beta 1,4- galactosyltransferase, polypeptide 1 (B4GALT1), mRNA [NM_001497]	0.1933
NM_002999	SDC4	Homo sapiens syndecan 4 (SDC4), mRNA [NM_002999]	0.1933
NM_013409	FST	Homo sapiens follistatin (FST), transcript variant FST344, mRNA [NM_013409]	0.1914
NM_003475	RASSF7	Homo sapiens Ras association (RalGDS/AF-6) domain family 7 (RASSF7), mRNA [NM_003475]	0.1912
NR_002734	PTTG3	Homo sapiens pituitary tumor-transforming 3 (PTTG3) on chromosome 8 [NR_002734]	0.1907
NM_030932	DIAPH3	Homo sapiens diaphanous homolog 3 (Drosophila) (DIAPH3), transcript variant 2, mRNA [NM_030932]	0.1891
NM_022831	C1orf80	Homo sapiens chromosome 1 open reading frame 80 (C1orf80), mRNA [NM_022831]	0.189
NM_015426	WDR51A	Homo sapiens WD repeat domain 51A (WDR51A), mRNA [NM_015426]	0.1879
NM_018193	FANCI	Homo sapiens KIAA1794 (KIAA1794), mRNA [NM_018193]	0.1878
NM_016201	AMOTL2	Homo sapiens angiomotin like 2 (AMOTL2), mRNA [NM_016201]	0.1858
NM_000395	CSF2RB	Homo sapiens colony stimulating factor 2 receptor, beta, low-affinity (granulocyte-macrophage) (CSF2RB), mRNA [NM_000395]	0.1842
NM_003542	HIST1H4C	Homo sapiens histone cluster 1, H4c (HIST1H4C), mRNA [NM_003542]	0.1839
NM_016095	GINS2	Homo sapiens GINS complex subunit 2 (Psf2 homolog) (GINS2), mRNA [NM_016095]	0.1834
AL831853	FRAS1	Homo sapiens mRNA; cDNA DKFZp761C1517 (from clone DKFZp761C1517). [AL831853]	0.183
NM_005573	LMNB1	Homo sapiens lamin B1 (LMNB1), mRNA [NM_005573]	0.1821
NM_182964	NAV2	Homo sapiens neuron navigator 2 (NAV2), transcript variant 1, mRNA [NM_182964]	0.1808
NM_022092	CHTF18	Homo sapiens CTF18, chromosome transmission fidelity factor 18 homolog (S. cerevisiae) (CHTF18), mRNA [NM_022092]	0.1802
NM_001753	CAV1	Homo sapiens caveolin 1, caveolae protein, 22kDa (CAV1), mRNA [NM_001753]	0.1792
NM_014881	DCLRE1A	Homo sapiens DNA cross-link repair 1A (PSO2 homolog, S. cerevisiae) (DCLRE1A), mRNA [NM_014881]	0.1785
NM_003579	RAD54L	Homo sapiens RAD54-like (S. cerevisiae) (RAD54L), mRNA [NM_003579]	0.1783
NM_004219	PTTG1	Homo sapiens pituitary tumor-transforming 1 (PTTG1), mRNA [NM_004219]	0.1777
NM_005358	LMO7	Homo sapiens LIM domain 7 (LMO7), mRNA [NM_005358]	0.1766
NM_001031628	LOC57228	Homo sapiens small trans-membrane and glycosylated protein (LOC57228), transcript variant 1, mRNA [NM_001031628]	0.175
NM_182513	SPC24	Homo sapiens SPC24, NDC80 kinetochore complex component, homolog (S. cerevisiae) (SPC24), mRNA [NM_182513]	0.1721
NM_012145	DTYMK	Homo sapiens deoxythymidylate kinase (thymidylate kinase) (DTYMK), mRNA [NM_012145]	0.1699
NM_016359	NUSAP1	Homo sapiens nucleolar and spindle associated protein 1 (NUSAP1), transcript variant 1, mRNA [NM_016359]	0.1653
THC2705799	THC2705799	ALU1_HUMAN (P39188) Alu subfamily J sequence contamination warning entry, partial (4%) [THC2705799]	0.1643
NM_003258	TK1	Homo sapiens thymidine kinase 1, soluble (TK1), mRNA [NM_003258]	0.1608
NM_080668	CDCA5	Homo sapiens cell division cycle associated 5 (CDCA5), mRNA [NM_080668]	0.159
NM_004464	FGF5	Homo sapiens fibroblast growth factor 5 (FGF5), transcript variant 1, mRNA [NM_004464]	0.1562
NM_017655	GIPC2	Homo sapiens GIPC PDZ domain containing family, member 2 (GIPC2), mRNA [NM_017655]	0.1557
NM_002471	MYH6	Homo sapiens myosin, heavy chain 6, cardiac muscle, alpha (cardiomyopathy, hypertrophic 1) (MYH6), mRNA [NM_002471]	0.1547
BC005015	ZDHHC24	Homo sapiens zinc finger, DHHC-type containing 24, mRNA (cDNA clone IMAGE:3636082), partial cds. [BC005015]	0.1542
NM_007174	CIT	Homo sapiens citron (rho-interacting, serine/threonine kinase 21) (CIT), mRNA [NM_007174]	0.1538
NM_014875	KIF14	Homo sapiens kinesin family member 14 (KIF14), mRNA [NM_014875]	0.1533
NM_018410	DKFZp762E1312	Homo sapiens hypothetical protein DKFZp762E1312 (DKFZp762E1312), mRNA [NM_018410]	0.153
NM_207392	UNQ467	Homo sapiens KIPV467 (UNQ467), mRNA [NM_207392]	0.1519
NM_001486	GCKR	Homo sapiens glucokinase (hexokinase 4) regulator (GCKR), mRNA [NM_001486]	0.1516
NM_145230	ATP6V0E2	Homo sapiens ATPase, H+ transporting V0 subunit e2 (ATP6V0E2), mRNA [NM_145230]	0.1488
NM_006342	TACC3	Homo sapiens transforming, acidic coiled-coil containing protein 3 (TACC3), mRNA [NM_006342]	0.1486
NM_002852	PTX3	Homo sapiens pentraxin-related gene, rapidly induced by IL-1 beta (PTX3), mRNA [NM_002852]	0.1485
NM_001790	CDC25C	Homo sapiens cell division cycle 25 homolog C (S. pombe) (CDC25C), transcript variant 1, mRNA [NM_001790]	0.1454
AY358815	AY358815	Homo sapiens clone DNA108923 SFVP2550 (UNQ2550) mRNA, complete cds. [AY358815]	0.1444
NM_015288	PHF15	Homo sapiens PHD finger protein 15 (PHF15), mRNA [NM_015288]	0.1437
NM_005192	CDKN3	Homo sapiens cyclin-dependent kinase inhibitor 3 (CDK2-associated dual specificity phosphatase) (CDKN3), mRNA [NM_005192]	0.1427
NM_145307	PLEKHK1	Homo sapiens pleckstrin homology domain containing, family K member 1 (PLEKHK1), mRNA [NM_145307]	0.1426
NM_005322	HIST1H1B	Homo sapiens histone cluster 1, H1b (HIST1H1B), mRNA [NM_005322]	0.1402
AK024878	KIAA1430	Homo sapiens cDNA: FLJ21225 fis, clone COL00719. [AK024878]	0.1402
NM_018667	SMPD3	Homo sapiens sphingomyelin phosphodiesterase 3, neutral membrane (neutral sphingomyelinase II) (SMPD3), mRNA [NM_018667]	0.1398
NM_198468	C6orf167	Homo sapiens chromosome 6 open reading frame 167 (C6orf167), mRNA [NM_198468]	0.1396
NM_145060	C18orf24	Homo sapiens chromosome 18 open reading frame 24 (C18orf24), transcript variant 2, mRNA [NM_145060]	0.1388
NM_031966	CCNB1	Homo sapiens cyclin B1 (CCNB1), mRNA [NM_031966]	0.1374
A_24_P20623	#N/A	Unknown	0.1366
NM_202002	FOXM1	Homo sapiens forkhead box M1 (FOXM1), transcript variant 1, mRNA [NM_202002]	0.1353
NM_017527	LY6K	Homo sapiens lymphocyte antigen 6 complex, locus K (LY6K), mRNA [NM_017527]	0.1353
NM_012310	KIF4A	Homo sapiens kinesin family member 4A (KIF4A), mRNA [NM_012310]	0.1351
NM_004237	TRIP13	Homo sapiens thyroid hormone receptor interactor 13 (TRIP13), mRNA [NM_004237]	0.1336
NM_001211	BUB1B	Homo sapiens BUB1 budding uninhibited by benzimidazoles 1 homolog beta (yeast) (BUB1B), mRNA [NM_001211]	0.1317
NM_001562	IL18	Homo sapiens interleukin 18 (interferon-gamma-inducing factor) (IL18), mRNA [NM_001562]	0.1302
NM_000662	NAT1	Homo sapiens N-acetyltransferase 1 (arylamine N-acetyltransferase) (NAT1), mRNA [NM_000662]	0.1293
NM_001034	RRM2	Homo sapiens ribonucleotide reductase M2 polypeptide (RRM2), mRNA [NM_001034]	0.1288
NM_058237	KIAA1622	Homo sapiens KIAA1622 (KIAA1622), transcript variant 1, mRNA [NM_058237]	0.1265
NM_001080416	MYBL1	Homo sapiens v-myb myeloblastosis viral oncogene homolog (avian)-like 1 (MYBL1), mRNA [NM_001080416]	0.1264
NM_002263	KIFC1	Homo sapiens kinesin family member C1 (KIFC1), mRNA [NM_002263]	0.1259
THC2657355	THC2657355	Unknown	0.1257
NM_004217	AURKB	Homo sapiens aurora kinase B (AURKB), mRNA [NM_004217]	0.1244
NM_000057	BLM	Homo sapiens Bloom syndrome (BLM), mRNA [NM_000057]	0.1219
NM_001002876	CENPM	Homo sapiens centromere protein M (CENPM), transcript variant 2, mRNA [NM_001002876]	0.1219
NM_004900	APOBEC3B	Homo sapiens apolipoprotein B mRNA editing enzyme, catalytic polypeptide-like 3B (APOBEC3B), mRNA [NM_004900]	0.1209
NM_022111	CLSPN	Homo sapiens claspin homolog (Xenopus laevis) (CLSPN), mRNA [NM_022111]	0.1189
A_24_P50328	A_24_P50328	Unknown	0.118
NM_005441	CHAF1B	Homo sapiens chromatin assembly factor 1, subunit B (p60) (CHAF1B), mRNA [NM_005441]	0.1149
NM_024745	SHCBP1	Homo sapiens SHC SH2-domain binding protein 1 (SHCBP1), mRNA [NM_024745]	0.1138
NM_014736	KIAA0101	Homo sapiens KIAA0101 (KIAA0101), transcript variant 1, mRNA [NM_014736]	0.1133
NM_000135	FANCA	Homo sapiens Fanconi anemia, complementation group A (FANCA), transcript variant 1, mRNA [NM_000135]	0.1125
NM_002247	KCNMA1	Homo sapiens potassium large conductance calcium-activated channel, subfamily M, alpha member 1 (KCNMA1), transcript variant 2, mRNA [NM_002247]	0.1119
NM_152341	PAQR4	Homo sapiens progestin and adipoQ receptor family member IV (PAQR4), mRNA [NM_152341]	0.1109
NM_001067	TOP2A	Homo sapiens topoisomerase (DNA) II alpha 170kDa (TOP2A), mRNA [NM_001067]	0.1091
NM_001701	BAAT	Homo sapiens bile acid Coenzyme A: amino acid N-acyltransferase (glycine N-choloyltransferase) (BAAT), mRNA [NM_001701]	0.1077
NM_006479	RAD51AP1	Homo sapiens RAD51 associated protein 1 (RAD51AP1), mRNA [NM_006479]	0.1077
ENST00000354586	ENST00000354586	Serine/threonine/tyrosine-interacting protein (Protein tyrosine phosphatase-like protein). [Source:Uniprot/SWISSPROT;Acc:Q8WUJ0] [ENST00000354586]	0.1072
NM_000946	PRIM1	Homo sapiens primase, polypeptide 1, 49kDa (PRIM1), mRNA [NM_000946]	0.1045
NM_005030	PLK1	Homo sapiens polo-like kinase 1 (Drosophila) (PLK1), mRNA [NM_005030]	0.1026
AK095276	LOC283588	Homo sapiens cDNA FLJ37957 fis, clone CTONG2009529. [AK095276]	0.1011
NM_016426	GTSE1	Homo sapiens G-2 and S-phase expressed 1 (GTSE1), mRNA [NM_016426]	0.1
NM_016343	CENPF	Homo sapiens centromere protein F, 350/400ka (mitosin) (CENPF), mRNA [NM_016343]	0.0983
NM_014750	DLG7	Homo sapiens discs, large homolog 7 (Drosophila) (DLG7), mRNA [NM_014750]	0.0974
NM_020242	KIF15	Homo sapiens kinesin family member 15 (KIF15), mRNA [NM_020242]	0.0918
NM_004701	CCNB2	Homo sapiens cyclin B2 (CCNB2), mRNA [NM_004701]	0.0903
NM_018685	ANLN	Homo sapiens anillin, actin binding protein (ANLN), mRNA [NM_018685]	0.0891
NM_024629	MLF1IP	Homo sapiens MLF1 interacting protein (MLF1IP), mRNA [NM_024629]	0.0827
NM_022346	NCAPG	Homo sapiens non-SMC condensin I complex, subunit G (NCAPG), mRNA [NM_022346]	0.0824
NM_004203	PKMYT1	Homo sapiens protein kinase, membrane associated tyrosine/threonine 1 (PKMYT1), transcript variant 1, mRNA [NM_004203]	0.0823
ENST00000332107	BRI3BP	BRI3-binding protein (I3-binding protein) (Cervical cancer 1 proto- oncogene-binding protein KG19) (HCCR-1). [Source:Uniprot/SWISSPROT;Acc:Q8WY22] [ENST00000332107]	0.0822
NM_170589	CASC5	Homo sapiens cancer susceptibility candidate 5 (CASC5), transcript variant 1, mRNA [NM_170589]	0.0822
NM_031299	CDCA3	Homo sapiens cell division cycle associated 3 (CDCA3), mRNA [NM_031299]	0.0802
NM_003981	PRC1	Homo sapiens protein regulator of cytokinesis 1 (PRC1), transcript variant 1, mRNA [NM_003981]	0.0792
NM_016448	DTL	Homo sapiens denticleless homolog (Drosophila) (DTL), mRNA [NM_016448]	0.0758
NM_020675	SPC25	Homo sapiens SPC25, NDC80 kinetochore complex component, homolog (S. cerevisiae) (SPC25), mRNA [NM_020675]	0.0753
AK092472	AK092472	Homo sapiens cDNA FLJ35153 fis, clone PLACE6010765. [AK092472]	0.0753
NM_014264	PLK4	Homo sapiens polo-like kinase 4 (Drosophila) (PLK4), mRNA [NM_014264]	0.0752
NM_018101	CDCA8	Homo sapiens cell division cycle associated 8 (CDCA8), mRNA [NM_018101]	0.0741
NM_152515	CKAP2L	Homo sapiens cytoskeleton associated protein 2-like (CKAP2L), mRNA [NM_152515]	0.0701
NM_019013	FAM64A	Homo sapiens family with sequence similarity 64, member A (FAM64A), mRNA [NM_019013]	0.0698
NM_001012409	SGOL1	Homo sapiens shugoshin-like 1 (S. pombe) (SGOL1), transcript variant A1, mRNA [NM_001012409]	0.0679
NM_012484	HMMR	Homo sapiens hyaluronan-mediated motility receptor (RHAMM) (HMMR), transcript variant 1, mRNA [NM_012484]	0.0672
NM_001009954	FLJ20105	Homo sapiens FLJ20105 protein (FLJ20105), transcript variant 2, mRNA [NM_001009954]	0.067
NM_006845	KIF2C	Homo sapiens kinesin family member 2C (KIF2C), mRNA [NM_006845]	0.0656
NM_018492	PBK	Homo sapiens PDZ binding kinase (PBK), mRNA [NM_018492]	0.0652
NM_017779	DEPDC1	Homo sapiens DEP domain containing 1 (DEPDC1), mRNA [NM_017779]	0.0649
NM_001255	CDC20	Homo sapiens cell division cycle 20 homolog (S. cerevisiae) (CDC20), mRNA [NM_001255]	0.0623
NM_006101	NDC80	Homo sapiens NDC80 homolog, kinetochore complex component (S. cerevisiae) (NDC80), mRNA [NM_006101]	0.0615
NM_018131	CEP55	Homo sapiens centrosomal protein 55kDa (CEP55), mRNA [NM_018131]	0.0612
NM_001809	CENPA	Homo sapiens centromere protein A (CENPA), transcript variant 1, mRNA [NM_001809]	0.0604
NM_001786	CDC2	Homo sapiens cell division cycle 2, G1 to S and G2 to M (CDC2), transcript variant 1, mRNA [NM_001786]	0.0587
NM_005733	KIF20A	Homo sapiens kinesin family member 20A (KIF20A), mRNA [NM_005733]	0.0579
NM_017918	CCDC109B	Homo sapiens coiled-coil domain containing 109B (CCDC109B), mRNA [NM_017918]	0.0565
NM_018154	ASF1B	Homo sapiens ASF1 anti-silencing function 1 homolog B (S. cerevisiae) (ASF1B), mRNA [NM_018154]	0.0556
NM_018136	ASPM	Homo sapiens asp (abnormal spindle) homolog, microcephaly associated (Drosophila) (ASPM), mRNA [NM_018136]	0.0556
NM_145697	NUF2	Homo sapiens NUF2, NDC80 kinetochore complex component, homolog (S. cerevisiae) (NUF2), transcript variant 1, mRNA [NM_145697]	0.0548
NM_007109	TCF19	Homo sapiens transcription factor 19 (SC1) (TCF19), transcript variant 1, mRNA [NM_007109]	0.0531
NM_001012271	BIRC5	Homo sapiens baculoviral IAP repeat-containing 5 (survivin) (BIRC5), transcript variant 3, mRNA [NM_001012271]	0.0403
NM_003318	TTK	Homo sapiens TTK protein kinase (TTK), mRNA [NM_003318]	0.0382
NM_181803	UBE2C	Homo sapiens ubiquitin-conjugating enzyme E2C (UBE2C), transcript variant 6, mRNA [NM_181803]	0.0361
NM_002417	MKI67	Homo sapiens antigen identified by monoclonal antibody Ki-67 (MKI67), mRNA [NM_002417]	0.0324
NM_001813	CENPE	Homo sapiens centromere protein E, 312kDa (CENPE), mRNA [NM_001813]	0.0271

## Sheet: p53 + pRb
p53+pRb Significant Differentially Expressed Genes
Systematic Name	Gene Name	Description	Average Fold Change
ENST00000339446	LOC387763	Homo sapiens hypothetical LOC387763, mRNA (cDNA clone IMAGE:6272440), partial cds. [BC052560]	297.07
A_24_P775812	A_24_P775812	Unknown	252.8
NM_002928	RGS16	Homo sapiens regulator of G-protein signalling 16 (RGS16), mRNA [NM_002928]	149.75
NM_178138	LHX3	Homo sapiens LIM homeobox 3 (LHX3), transcript variant 1, mRNA [NM_178138]	91.539
AI911302	AI911302	AI911302 wd14e10.x1 Soares_NFL_T_GBC_S1 Homo sapiens cDNA clone IMAGE:2328138 3', mRNA sequence [AI911302]	86.74
NM_001657	AREG	Homo sapiens amphiregulin (schwannoma-derived growth factor) (AREG), mRNA [NM_001657]	81.905
NM_000321	RB1	Homo sapiens retinoblastoma 1 (including osteosarcoma) (RB1), mRNA [NM_000321]	61.712
D00044	CCL3	Homo sapiens mRNA for pLD78 peptide, complete cds. [D00044]	56.116
NM_001001437	CCL3L3	Homo sapiens chemokine (C-C motif) ligand 3-like 3 (CCL3L3), mRNA [NM_001001437]	54.315
NM_005118	TNFSF15	Homo sapiens tumor necrosis factor (ligand) superfamily, member 15 (TNFSF15), mRNA [NM_005118]	53.342
NM_000546	TP53	Homo sapiens tumor protein p53 (Li-Fraumeni syndrome) (TP53), mRNA [NM_000546]	48.825
NM_018400	SCN3B	Homo sapiens sodium channel, voltage-gated, type III, beta (SCN3B), transcript variant 1, mRNA [NM_018400]	48.308
NM_000029	AGT	Homo sapiens angiotensinogen (serpin peptidase inhibitor, clade A, member 8) (AGT), mRNA [NM_000029]	47.52
NM_002632	PGF	Homo sapiens placental growth factor, vascular endothelial growth factor-related protein (PGF), mRNA [NM_002632]	46.762
ENST00000294485	C1orf187	Uncharacterized protein C1orf187 precursor. [Source:Uniprot/SWISSPROT;Acc:Q8NBI3] [ENST00000294485]	46.203
NM_000576	IL1B	Homo sapiens interleukin 1, beta (IL1B), mRNA [NM_000576]	43.479
NM_033439	IL33	Homo sapiens interleukin 33 (IL33), mRNA [NM_033439]	42.822
NM_000923	PDE4C	Homo sapiens phosphodiesterase 4C, cAMP-specific (phosphodiesterase E1 dunce homolog, Drosophila) (PDE4C), mRNA [NM_000923]	38.342
THC2646917	THC2646917	Unknown	33.41
NM_020808	SIPA1L2	Homo sapiens signal-induced proliferation-associated 1 like 2 (SIPA1L2), mRNA [NM_020808]	32.749
NM_194293	CMYA1	Homo sapiens cardiomyopathy associated 1 (CMYA1), mRNA [NM_194293]	31.474
NM_145652	WFDC5	Homo sapiens WAP four-disulfide core domain 5 (WFDC5), mRNA [NM_145652]	29.783
NM_018837	SULF2	Homo sapiens sulfatase 2 (SULF2), transcript variant 1, mRNA [NM_018837]	27.457
NM_058164	OLFM2	Homo sapiens olfactomedin 2 (OLFM2), mRNA [NM_058164]	27.308
NM_002135	NR4A1	Homo sapiens nuclear receptor subfamily 4, group A, member 1 (NR4A1), transcript variant 1, mRNA [NM_002135]	27.084
NM_000399	EGR2	Homo sapiens early growth response 2 (Krox-20 homolog, Drosophila) (EGR2), mRNA [NM_000399]	26.086
NM_006475	POSTN	Homo sapiens periostin, osteoblast specific factor (POSTN), mRNA [NM_006475]	25.658
ENST00000377492	ENST00000377492	Protein FAM27E3. [Source:Uniprot/SWISSPROT;Acc:Q08E93] [ENST00000377492]	25.039
NM_018965	TREM2	Homo sapiens triggering receptor expressed on myeloid cells 2 (TREM2), mRNA [NM_018965]	24.856
NM_005524	HES1	Homo sapiens hairy and enhancer of split 1, (Drosophila) (HES1), mRNA [NM_005524]	24.05
NM_000014	A2M	Homo sapiens alpha-2-macroglobulin (A2M), mRNA [NM_000014]	23.655
ENST00000377836	ENST00000377836	Transcription factor HES-2 (Hairy and enhancer of split 2). [Source:Uniprot/SWISSPROT;Acc:Q9Y543] [ENST00000377836]	22.811
NM_006789	APOBEC2	Homo sapiens apolipoprotein B mRNA editing enzyme, catalytic polypeptide-like 2 (APOBEC2), mRNA [NM_006789]	22.426
NM_014392	D4S234E	Homo sapiens DNA segment on chromosome 4 (unique) 234 expressed sequence (D4S234E), transcript variant 1, mRNA [NM_014392]	22.06
NM_000600	IL6	Homo sapiens interleukin 6 (interferon, beta 2) (IL6), mRNA [NM_000600]	21.988
NM_213608	UNQ6411	Homo sapiens IIDS6411 (UNQ6411), mRNA [NM_213608]	21.627
A_24_P878366	A_24_P878366	Unknown	21.512
NM_145728	DMN	Homo sapiens desmuslin (DMN), transcript variant A, mRNA [NM_145728]	21.251
NM_198173	GRHL3	Homo sapiens grainyhead-like 3 (Drosophila) (GRHL3), transcript variant 2, mRNA [NM_198173]	21.126
NM_018012	KIF26B	Homo sapiens kinesin family member 26B (KIF26B), mRNA [NM_018012]	21.084
NM_017565	FAM20A	Homo sapiens family with sequence similarity 20, member A (FAM20A), mRNA [NM_017565]	20.308
NM_032229	SLITRK6	Homo sapiens SLIT and NTRK-like family, member 6 (SLITRK6), mRNA [NM_032229]	20.237
NM_001511	CXCL1	Homo sapiens chemokine (C-X-C motif) ligand 1 (melanoma growth stimulating activity, alpha) (CXCL1), mRNA [NM_001511]	20.201
NM_031308	EPPK1	Homo sapiens epiplakin 1 (EPPK1), mRNA [NM_031308]	20.039
NM_000863	HTR1B	Homo sapiens 5-hydroxytryptamine (serotonin) receptor 1B (HTR1B), mRNA [NM_000863]	20.02
BC024764	IQSEC3	Homo sapiens IQ motif and Sec7 domain 3, mRNA (cDNA clone MGC:30156 IMAGE:4940063), complete cds. [BC024764]	19.946
THC2668267	THC2668267	Q3MAK1_ANAVT (Q3MAK1) Phosphoglucomutase/phosphomannomutase , partial (4%) [THC2668267]	19.498
NM_013314	BLNK	Homo sapiens B-cell linker (BLNK), mRNA [NM_013314]	19.486
NM_002226	JAG2	Homo sapiens jagged 2 (JAG2), transcript variant 1, mRNA [NM_002226]	19.416
THC2565393	THC2565393	Q5VT28_HUMAN (Q5VT28) Family with sequence similarity 27, member B (Family with sequence similarity 27, member A) (Family with sequence similarity 27, member C), partial (81%) [THC2565393]	19.246
NM_021012	KCNJ12	Homo sapiens potassium inwardly-rectifying channel, subfamily J, member 12 (KCNJ12), mRNA [NM_021012]	19.139
NM_153375	PLAC2	Homo sapiens placenta-specific 2 (PLAC2), mRNA [NM_153375]	19.004
NM_006850	IL24	Homo sapiens interleukin 24 (IL24), transcript variant 1, mRNA [NM_006850]	18.621
A_32_P168727	A_32_P168727	Unknown	17.802
NM_004675	DIRAS3	Homo sapiens DIRAS family, GTP-binding RAS-like 3 (DIRAS3), mRNA [NM_004675]	17.722
BX641014	BX641014	Homo sapiens mRNA; cDNA DKFZp686I19109 (from clone DKFZp686I19109) [BX641014]	17.615
NM_005461	MAFB	Homo sapiens v-maf musculoaponeurotic fibrosarcoma oncogene homolog B (avian) (MAFB), mRNA [NM_005461]	17.558
THC2521656	THC2521656	Q3KI19_PSEPF (Q3KI19) Nitrilase/cyanide hydratase and apolipoprotein N-acyltransferase, partial (5%) [THC2521656]	17.285
BC073976	BC073976	Homo sapiens cDNA clone IMAGE:6018774, partial cds. [BC073976]	17.16
NM_016084	RASD1	Homo sapiens RAS, dexamethasone-induced 1 (RASD1), mRNA [NM_016084]	17.032
NM_170744	UNC5B	Homo sapiens unc-5 homolog B (C. elegans) (UNC5B), mRNA [NM_170744]	16.679
NM_199461	NANOS1	Homo sapiens nanos homolog 1 (Drosophila) (NANOS1), transcript variant 1, mRNA [NM_199461]	16.473
NM_002590	PCDH8	Homo sapiens protocadherin 8 (PCDH8), transcript variant 1, mRNA [NM_002590]	16.226
CD511705	CD511705	AGENCOURT_14360862 NIH_MGC_187 Homo sapiens cDNA clone IMAGE:30405414 5', mRNA sequence [CD511705]	16.062
AK057177	L3MBTL2	Homo sapiens cDNA FLJ32615 fis, clone STOMA2000148. [AK057177]	15.998
NM_138344	C14orf152	Homo sapiens chromosome 14 open reading frame 152 (C14orf152), mRNA [NM_138344]	15.977
NM_001080468	SYCN	Homo sapiens syncollin (SYCN), mRNA [NM_001080468]	15.905
NM_153618	SEMA6D	Homo sapiens sema domain, transmembrane domain (TM), and cytoplasmic domain, (semaphorin) 6D (SEMA6D), transcript variant 4, mRNA [NM_153618]	15.423
NM_198545	C1orf187	Homo sapiens chromosome 1 open reading frame 187 (C1orf187), mRNA [NM_198545]	15.34
NM_014368	LHX6	Homo sapiens LIM homeobox 6 (LHX6), transcript variant 1, mRNA [NM_014368]	15.151
NM_006426	DPYSL4	Homo sapiens dihydropyrimidinase-like 4 (DPYSL4), mRNA [NM_006426]	15.141
AK126245	AK126245	Homo sapiens cDNA FLJ44257 fis, clone TKIDN2015263. [AK126245]	14.94
NM_006504	PTPRE	Homo sapiens protein tyrosine phosphatase, receptor type, E (PTPRE), transcript variant 1, mRNA [NM_006504]	14.736
NM_001759	CCND2	Homo sapiens cyclin D2 (CCND2), mRNA [NM_001759]	14.703
NM_207334	FAM43B	Homo sapiens family with sequence similarity 43, member B (FAM43B), mRNA [NM_207334]	14.609
NM_003395	WNT9A	Homo sapiens wingless-type MMTV integration site family, member 9A (WNT9A), mRNA [NM_003395]	14.459
NM_003474	ADAM12	Homo sapiens ADAM metallopeptidase domain 12 (meltrin alpha) (ADAM12), transcript variant 1, mRNA [NM_003474]	14.373
NM_002639	SERPINB5	Homo sapiens serpin peptidase inhibitor, clade B (ovalbumin), member 5 (SERPINB5), mRNA [NM_002639]	14.35
NM_021571	ICEBERG	Homo sapiens ICEBERG caspase-1 inhibitor (ICEBERG), mRNA [NM_021571]	14.305
BC092429	BC092429	Homo sapiens cDNA clone IMAGE:30530513. [BC092429]	13.941
NM_001197	BIK	Homo sapiens BCL2-interacting killer (apoptosis-inducing) (BIK), mRNA [NM_001197]	13.803
THC2667995	THC2667995	Unknown	13.626
NM_022169	ABCG4	Homo sapiens ATP-binding cassette, sub-family G (WHITE), member 4 (ABCG4), mRNA [NM_022169]	13.44
NM_004821	HAND1	Homo sapiens heart and neural crest derivatives expressed 1 (HAND1), mRNA [NM_004821]	13.347
NM_020299	AKR1B10	Homo sapiens aldo-keto reductase family 1, member B10 (aldose reductase) (AKR1B10), mRNA [NM_020299]	13.3
NM_016592	GNAS	Homo sapiens GNAS complex locus (GNAS), transcript variant 4, mRNA [NM_016592]	13.01
NM_002023	FMOD	Homo sapiens fibromodulin (FMOD), mRNA [NM_002023]	12.905
NM_003459	SLC30A3	Homo sapiens solute carrier family 30 (zinc transporter), member 3 (SLC30A3), mRNA [NM_003459]	12.839
NM_148979	CTSH	Homo sapiens cathepsin H (CTSH), transcript variant 2, mRNA [NM_148979]	12.62
NM_004165	RRAD	Homo sapiens Ras-related associated with diabetes (RRAD), mRNA [NM_004165]	12.612
NM_001082	CYP4F2	Homo sapiens cytochrome P450, family 4, subfamily F, polypeptide 2 (CYP4F2), mRNA [NM_001082]	12.569
NM_000963	PTGS2	Homo sapiens prostaglandin-endoperoxide synthase 2 (prostaglandin G/H synthase and cyclooxygenase) (PTGS2), mRNA [NM_000963]	12.409
NM_000729	CCK	Homo sapiens cholecystokinin (CCK), mRNA [NM_000729]	12.407
NM_006142	SFN	Homo sapiens stratifin (SFN), mRNA [NM_006142]	12.11
NM_016233	PADI3	Homo sapiens peptidyl arginine deiminase, type III (PADI3), mRNA [NM_016233]	12.107
AY358804	AY358804	Homo sapiens clone DNA100312 VSSW1971 (UNQ1971) mRNA, complete cds. [AY358804]	11.995
NM_000552	VWF	Homo sapiens von Willebrand factor (VWF), mRNA [NM_000552]	11.946
NM_020182	TMEPAI	Homo sapiens transmembrane, prostate androgen induced RNA (TMEPAI), transcript variant 1, mRNA [NM_020182]	11.804
NM_032333	C10orf58	Homo sapiens chromosome 10 open reading frame 58 (C10orf58), mRNA [NM_032333]	11.741
NM_023002	HAPLN4	Homo sapiens hyaluronan and proteoglycan link protein 4 (HAPLN4), mRNA [NM_023002]	11.721
NM_182757	IBRDC2	Homo sapiens IBR domain containing 2 (IBRDC2), mRNA [NM_182757]	11.71
NM_003469	SCG2	Homo sapiens secretogranin II (chromogranin C) (SCG2), mRNA [NM_003469]	11.606
CR597597	CR597597	full-length cDNA clone CS0DI013YN06 of Placenta Cot 25-normalized of Homo sapiens (human) [CR597597]	11.563
NM_001200	BMP2	Homo sapiens bone morphogenetic protein 2 (BMP2), mRNA [NM_001200]	11.436
NM_000499	CYP1A1	Homo sapiens cytochrome P450, family 1, subfamily A, polypeptide 1 (CYP1A1), mRNA [NM_000499]	11.357
NM_138621	BCL2L11	Homo sapiens BCL2-like 11 (apoptosis facilitator) (BCL2L11), transcript variant 1, mRNA [NM_138621]	11.336
NM_012338	TSPAN12	Homo sapiens tetraspanin 12 (TSPAN12), mRNA [NM_012338]	11.293
NM_133177	PTPRU	Homo sapiens protein tyrosine phosphatase, receptor type, U (PTPRU), transcript variant 2, mRNA [NM_133177]	11.168
ENST00000311208	ENST00000311208	MGC5.2.1.1.1.B03.F.1 NIH_MGC_331 Homo sapiens cDNA clone MGC5.2.1.1.1.B03, mRNA sequence [DR007925]	11.051
NM_002996	CX3CL1	Homo sapiens chemokine (C-X3-C motif) ligand 1 (CX3CL1), mRNA [NM_002996]	10.969
THC2642537	THC2642537	Q2Q5T5_MOUSE (Q2Q5T5) Embryonic stem cell-and germ cell-specific protein ESGP, complete [THC2642537]	10.941
NM_174953	ATP2A3	Homo sapiens ATPase, Ca++ transporting, ubiquitous (ATP2A3), transcript variant 5, mRNA [NM_174953]	10.933
NM_000094	COL7A1	Homo sapiens collagen, type VII, alpha 1 (epidermolysis bullosa, dystrophic, dominant and recessive) (COL7A1), mRNA [NM_000094]	10.914
NM_002855	PVRL1	Homo sapiens poliovirus receptor-related 1 (herpesvirus entry mediator C; nectin) (PVRL1), transcript variant 1, mRNA [NM_002855]	10.831
NM_182767	SLC6A15	Homo sapiens solute carrier family 6, member 15 (SLC6A15), transcript variant 1, mRNA [NM_182767]	10.708
NM_019089	HES2	Homo sapiens hairy and enhancer of split 2 (Drosophila) (HES2), mRNA [NM_019089]	10.703
NM_001037332	CYFIP2	Homo sapiens cytoplasmic FMR1 interacting protein 2 (CYFIP2), transcript variant 2, mRNA [NM_001037332]	10.695
NM_023067	FOXL2	Homo sapiens forkhead box L2 (FOXL2), mRNA [NM_023067]	10.62
THC2673187	THC2673187	Unknown	10.599
NM_003991	EDNRB	Homo sapiens endothelin receptor type B (EDNRB), transcript variant 2, mRNA [NM_003991]	10.585
NM_001873	CPE	Homo sapiens carboxypeptidase E (CPE), mRNA [NM_001873]	10.544
NM_004428	EFNA1	Homo sapiens ephrin-A1 (EFNA1), transcript variant 1, mRNA [NM_004428]	10.517
NM_006158	NEFL	Homo sapiens neurofilament, light polypeptide 68kDa (NEFL), mRNA [NM_006158]	10.511
NM_004387	NKX2-5	Homo sapiens NK2 transcription factor related, locus 5 (Drosophila) (NKX2-5), mRNA [NM_004387]	10.47
NM_000526	KRT14	Homo sapiens keratin 14 (epidermolysis bullosa simplex, Dowling-Meara, Koebner) (KRT14), mRNA [NM_000526]	10.436
NM_018689	KIAA1199	Homo sapiens KIAA1199 (KIAA1199), mRNA [NM_018689]	10.255
NM_025218	ULBP1	Homo sapiens UL16 binding protein 1 (ULBP1), mRNA [NM_025218]	10.252
NM_005767	P2RY5	Homo sapiens purinergic receptor P2Y, G-protein coupled, 5 (P2RY5), mRNA [NM_005767]	10.214
NM_003841	TNFRSF10C	Homo sapiens tumor necrosis factor receptor superfamily, member 10c, decoy without an intracellular domain (TNFRSF10C), mRNA [NM_003841]	10.17
NM_014376	CYFIP2	Homo sapiens cytoplasmic FMR1 interacting protein 2 (CYFIP2), transcript variant 3, mRNA [NM_014376]	10.165
NM_000142	FGFR3	Homo sapiens fibroblast growth factor receptor 3 (achondroplasia, thanatophoric dwarfism) (FGFR3), transcript variant 1, mRNA [NM_000142]	10.133
NM_014476	PDLIM3	Homo sapiens PDZ and LIM domain 3 (PDLIM3), mRNA [NM_014476]	10.09
NM_152404	UGT3A1	Homo sapiens UDP glycosyltransferase 3 family, polypeptide A1 (UGT3A1), mRNA [NM_152404]	10.083
NM_002230	JUP	Homo sapiens junction plakoglobin (JUP), transcript variant 1, mRNA [NM_002230]	9.9213
NM_030569	ITIH5	Homo sapiens inter-alpha (globulin) inhibitor H5 (ITIH5), transcript variant 1, mRNA [NM_030569]	9.8991
NM_006033	LIPG	Homo sapiens lipase, endothelial (LIPG), mRNA [NM_006033]	9.894
NM_023038	ADAM19	Homo sapiens ADAM metallopeptidase domain 19 (meltrin beta) (ADAM19), transcript variant 1, mRNA [NM_023038]	9.8883
ENST00000302079	ENST00000302079	Uncharacterized protein C18orf58. [Source:Uniprot/SPTREMBL;Acc:Q8NAR6] [ENST00000302079]	9.8756
NM_004385	VCAN	Homo sapiens versican (VCAN), mRNA [NM_004385]	9.7348
NM_001001547	CD36	Homo sapiens CD36 molecule (thrombospondin receptor) (CD36), transcript variant 2, mRNA [NM_001001547]	9.6861
BC042017	BC042017	Homo sapiens cDNA clone IMAGE:5311842. [BC042017]	9.6846
NM_001017915	INPP5D	Homo sapiens inositol polyphosphate-5-phosphatase, 145kDa (INPP5D), transcript variant 1, mRNA [NM_001017915]	9.6319
NM_002508	NID1	Homo sapiens nidogen 1 (NID1), mRNA [NM_002508]	9.5926
NM_152670	C2orf51	Homo sapiens chromosome 2 open reading frame 51 (C2orf51), mRNA [NM_152670]	9.5914
NM_031476	CRISPLD2	Homo sapiens cysteine-rich secretory protein LCCL domain containing 2 (CRISPLD2), mRNA [NM_031476]	9.5521
NM_005268	GJB5	Homo sapiens gap junction protein, beta 5 (GJB5), mRNA [NM_005268]	9.5447
NM_000422	KRT17	Homo sapiens keratin 17 (KRT17), mRNA [NM_000422]	9.5142
ENST00000356177	ENST00000356177	Histone H2A type 1 (H2A.1). [Source:Uniprot/SWISSPROT;Acc:P0C0S8] [ENST00000356177]	9.4839
NM_172229	KREMEN2	Homo sapiens kringle containing transmembrane protein 2 (KREMEN2), transcript variant 4, mRNA [NM_172229]	9.3892
NM_000361	THBD	Homo sapiens thrombomodulin (THBD), mRNA [NM_000361]	9.3771
NM_020225	STOX2	Homo sapiens storkhead box 2 (STOX2), mRNA [NM_020225]	9.3302
NM_001002029	C4B	Homo sapiens complement component 4B (Childo blood group) (C4B), mRNA [NM_001002029]	9.3251
NM_020403	PCDH9	Homo sapiens protocadherin 9 (PCDH9), transcript variant 2, mRNA [NM_020403]	9.2327
NM_006439	MAB21L2	Homo sapiens mab-21-like 2 (C. elegans) (MAB21L2), mRNA [NM_006439]	9.1665
NM_032738	FCRLA	Homo sapiens Fc receptor-like A (FCRLA), mRNA [NM_032738]	9.1538
NM_017413	APLN	Homo sapiens apelin, AGTRL1 ligand (APLN), mRNA [NM_017413]	9.1107
NR_002196	H19	Homo sapiens H19, imprinted maternally expressed untranslated mRNA (H19) on chromosome 11 [NR_002196]	9.0106
NM_145175	FAM84A	Homo sapiens family with sequence similarity 84, member A (FAM84A), mRNA [NM_145175]	8.9419
NM_033120	NKD2	Homo sapiens naked cuticle homolog 2 (Drosophila) (NKD2), mRNA [NM_033120]	8.9252
NM_015419	MXRA5	Homo sapiens matrix-remodelling associated 5 (MXRA5), mRNA [NM_015419]	8.9207
NM_152718	VWCE	Homo sapiens von Willebrand factor C and EGF domains (VWCE), mRNA [NM_152718]	8.844
NM_001174	ARHGAP6	Homo sapiens Rho GTPase activating protein 6 (ARHGAP6), transcript variant 2, mRNA [NM_001174]	8.8238
NM_001902	CTH	Homo sapiens cystathionase (cystathionine gamma-lyase) (CTH), transcript variant 1, mRNA [NM_001902]	8.7625
NM_020211	RGMA	Homo sapiens RGM domain family, member A (RGMA), mRNA [NM_020211]	8.7156
BC063385	TRA@	Homo sapiens T cell receptor alpha locus, mRNA (cDNA clone MGC:71411 IMAGE:4853814), complete cds. [BC063385]	8.706
NM_015879	ST8SIA3	Homo sapiens ST8 alpha-N-acetyl-neuraminide alpha-2,8-sialyltransferase 3 (ST8SIA3), mRNA [NM_015879]	8.6842
NM_053044	HTRA3	Homo sapiens HtrA serine peptidase 3 (HTRA3), mRNA [NM_053044]	8.6327
CR598370	CR598370	full-length cDNA clone CS0DF003YI18 of Fetal brain of Homo sapiens (human) [CR598370]	8.5999
NM_016135	ETV7	Homo sapiens ets variant gene 7 (TEL2 oncogene) (ETV7), mRNA [NM_016135]	8.5992
NM_005523	HOXA11	Homo sapiens homeobox A11 (HOXA11), mRNA [NM_005523]	8.521
NM_004024	ATF3	Homo sapiens activating transcription factor 3 (ATF3), transcript variant 2, mRNA [NM_004024]	8.5129
NM_005220	DLX3	Homo sapiens distal-less homeobox 3 (DLX3), mRNA [NM_005220]	8.5024
NM_000930	PLAT	Homo sapiens plasminogen activator, tissue (PLAT), transcript variant 1, mRNA [NM_000930]	8.4682
NM_001432	EREG	Homo sapiens epiregulin (EREG), mRNA [NM_001432]	8.4509
NM_015719	COL5A3	Homo sapiens collagen, type V, alpha 3 (COL5A3), mRNA [NM_015719]	8.4487
NM_002612	PDK4	Homo sapiens pyruvate dehydrogenase kinase, isozyme 4 (PDK4), mRNA [NM_002612]	8.4437
NM_000856	GUCY1A3	Homo sapiens guanylate cyclase 1, soluble, alpha 3 (GUCY1A3), mRNA [NM_000856]	8.4362
NM_000147	FUCA1	Homo sapiens fucosidase, alpha-L- 1, tissue (FUCA1), mRNA [NM_000147]	8.4053
NM_024989	PGAP1	Homo sapiens GPI deacylase (PGAP1), mRNA [NM_024989]	8.3487
NM_018558	GABRQ	Homo sapiens gamma-aminobutyric acid (GABA) receptor, theta (GABRQ), mRNA [NM_018558]	8.2783
XM_292021	LOC341346	PREDICTED: Homo sapiens hypothetical LOC341346 (LOC341346), mRNA [XM_292021]	8.2394
NM_053279	C8orf13	Homo sapiens chromosome 8 open reading frame 13 (C8orf13), mRNA [NM_053279]	8.2128
AK125985	AK125985	Homo sapiens cDNA FLJ43997 fis, clone TESTI4021456. [AK125985]	8.1169
NM_032782	HAVCR2	Homo sapiens hepatitis A virus cellular receptor 2 (HAVCR2), mRNA [NM_032782]	8.0278
NM_001003940	BMF	Homo sapiens Bcl2 modifying factor (BMF), transcript variant 1, mRNA [NM_001003940]	8.0006
NM_002155	HSPA6	Homo sapiens heat shock 70kDa protein 6 (HSP70B') (HSPA6), mRNA [NM_002155]	7.8933
NM_173158	NR4A1	Homo sapiens nuclear receptor subfamily 4, group A, member 1 (NR4A1), transcript variant 3, mRNA [NM_173158]	7.8749
BC011266	C3orf50	Homo sapiens cDNA clone IMAGE:4156795. [BC011266]	7.8554
CB852325	CB852325	UI-CF-FN0-afp-n-21-0-UI.s1 UI-CF-FN0 Homo sapiens cDNA clone UI-CF-FN0-afp-n-21-0-UI 3', mRNA sequence [CB852325]	7.8293
NM_002392	MDM2	Homo sapiens Mdm2, transformed 3T3 cell double minute 2, p53 binding protein (mouse) (MDM2), transcript variant MDM2, mRNA [NM_002392]	7.8157
ENST00000377525	ENST00000377525	Protein FAM27E1. [Source:Uniprot/SWISSPROT;Acc:Q5T7N7] [ENST00000377525]	7.7762
NM_004755	RPS6KA5	Homo sapiens ribosomal protein S6 kinase, 90kDa, polypeptide 5 (RPS6KA5), transcript variant 1, mRNA [NM_004755]	7.7329
AF143879	AF143879	Homo sapiens clone IMAGE:120631 mRNA sequence. [AF143879]	7.7216
NR_002307	MSX2P	Homo sapiens msh homeobox 2 pseudogene (MSX2P) on chromosome 17 [NR_002307]	7.6906
NM_004936	CDKN2B	Homo sapiens cyclin-dependent kinase inhibitor 2B (p15, inhibits CDK4) (CDKN2B), transcript variant 1, mRNA [NM_004936]	7.6827
NM_015404	DFNB31	Homo sapiens deafness, autosomal recessive 31 (DFNB31), mRNA [NM_015404]	7.657
NM_153268	PLCXD2	Homo sapiens phosphatidylinositol-specific phospholipase C, X domain containing 2 (PLCXD2), mRNA [NM_153268]	7.6269
NM_022068	FAM38B	Homo sapiens family with sequence similarity 38, member B (FAM38B), mRNA [NM_022068]	7.5115
NM_006763	BTG2	Homo sapiens BTG family, member 2 (BTG2), mRNA [NM_006763]	7.4759
AF334945	FKSG43	Homo sapiens FKSG43 (FKSG43) mRNA, complete cds. [AF334945]	7.4397
NM_005755	EBI3	Homo sapiens Epstein-Barr virus induced gene 3 (EBI3), mRNA [NM_005755]	7.3997
NM_014759	PHYHIP	Homo sapiens phytanoyl-CoA 2-hydroxylase interacting protein (PHYHIP), mRNA [NM_014759]	7.3405
NM_017495	RBM38	Homo sapiens RNA binding motif protein 38 (RBM38), transcript variant 1, mRNA [NM_017495]	7.3358
BC067908	BC067908	Homo sapiens cDNA clone IMAGE:30332316. [BC067908]	7.3178
NM_014398	LAMP3	Homo sapiens lysosomal-associated membrane protein 3 (LAMP3), mRNA [NM_014398]	7.3087
NM_002581	PAPPA	Homo sapiens pregnancy-associated plasma protein A, pappalysin 1 (PAPPA), mRNA [NM_002581]	7.2992
NM_001010931	HGF	Homo sapiens hepatocyte growth factor (hepapoietin A; scatter factor) (HGF), transcript variant 2, mRNA [NM_001010931]	7.2604
BC015390	LOC644242	Homo sapiens hypothetical protein LOC644242, mRNA (cDNA clone IMAGE:4403366), partial cds. [BC015390]	7.26
AK023038	AK023038	Homo sapiens cDNA FLJ12976 fis, clone NT2RP2006258. [AK023038]	7.2299
NM_152310	ELOVL3	Homo sapiens elongation of very long chain fatty acids (FEN1/Elo2, SUR4/Elo3, yeast)-like 3 (ELOVL3), mRNA [NM_152310]	7.1918
NM_000349	STAR	Homo sapiens steroidogenic acute regulator (STAR), nuclear gene encoding mitochondrial protein, transcript variant 1, mRNA [NM_000349]	7.1777
NM_015184	PLCL2	Homo sapiens phospholipase C-like 2 (PLCL2), mRNA [NM_015184]	7.1098
THC2532504	THC2532504	Q9BX12_HUMAN (Q9BX12) GTP binding protein 2 (Fragment), partial (26%) [THC2532504]	7.0938
AK024898	AK024898	Homo sapiens cDNA: FLJ21245 fis, clone COL01184. [AK024898]	7.0895
BI771054	BI771054	603059613F1 NIH_MGC_122 Homo sapiens cDNA clone IMAGE:5209035 5', mRNA sequence [BI771054]	7.0769
NM_005980	S100P	Homo sapiens S100 calcium binding protein P (S100P), mRNA [NM_005980]	7.0758
BC017762	FLJ22639	Homo sapiens hypothetical protein FLJ22639, mRNA (cDNA clone MGC:22172 IMAGE:4700838), complete cds. [BC017762]	7.0559
NM_003617	RGS5	Homo sapiens regulator of G-protein signalling 5 (RGS5), mRNA [NM_003617]	6.9899
NM_030916	PVRL4	Homo sapiens poliovirus receptor-related 4 (PVRL4), mRNA [NM_030916]	6.9049
NM_176072	P2RY2	Homo sapiens purinergic receptor P2Y, G-protein coupled, 2 (P2RY2), transcript variant 1, mRNA [NM_176072]	6.903
NM_001712	CEACAM1	Homo sapiens carcinoembryonic antigen-related cell adhesion molecule 1 (biliary glycoprotein) (CEACAM1), transcript variant 1, mRNA [NM_001712]	6.8877
BC085019	GDF5OS	Homo sapiens hypothetical LOC554250, mRNA (cDNA clone MGC:99835 IMAGE:6650156), complete cds. [BC085019]	6.7892
NM_005450	NOG	Homo sapiens noggin (NOG), mRNA [NM_005450]	6.7722
NM_001611	ACP5	Homo sapiens acid phosphatase 5, tartrate resistant (ACP5), mRNA [NM_001611]	6.7456
NM_053001	OSR2	Homo sapiens odd-skipped related 2 (Drosophila) (OSR2), mRNA [NM_053001]	6.7142
NR_002834	DUSP5P	Homo sapiens dual specificity phosphatase 5 pseudogene (DUSP5P) on chromosome 1 [NR_002834]	6.7115
BC004388	LOC644656	Homo sapiens hypothetical protein LOC644656, mRNA (cDNA clone IMAGE:3621638), partial cds. [BC004388]	6.5691
NM_001012716	C18orf56	Homo sapiens chromosome 18 open reading frame 56 (C18orf56), mRNA [NM_001012716]	6.5418
NM_001172	ARG2	Homo sapiens arginase, type II (ARG2), nuclear gene encoding mitochondrial protein, mRNA [NM_001172]	6.5319
NM_021110	COL14A1	Homo sapiens collagen, type XIV, alpha 1 (undulin) (COL14A1), mRNA [NM_021110]	6.5097
NM_000665	ACHE	Homo sapiens acetylcholinesterase (Yt blood group) (ACHE), transcript variant E4-E6, mRNA [NM_000665]	6.5072
AF140675	ADAMTS7	Homo sapiens zinc metalloprotease ADAMTS7 (ADAMTS7) mRNA, complete cds. [AF140675]	6.4441
NM_004097	EMX1	Homo sapiens empty spiracles homeobox 1 (EMX1), transcript variant 1, mRNA [NM_004097]	6.4091
NM_000877	IL1R1	Homo sapiens interleukin 1 receptor, type I (IL1R1), mRNA [NM_000877]	6.3982
NM_022337	RAB38	Homo sapiens RAB38, member RAS oncogene family (RAB38), mRNA [NM_022337]	6.3764
NM_017671	C20orf42	Homo sapiens chromosome 20 open reading frame 42 (C20orf42), mRNA [NM_017671]	6.3391
NM_198471	ANKRD47	Homo sapiens ankyrin repeat domain 47 (ANKRD47), mRNA [NM_198471]	6.3109
NM_080749	NEURL2	Homo sapiens neuralized homolog 2 (Drosophila) (NEURL2), mRNA [NM_080749]	6.2993
NM_001448	GPC4	Homo sapiens glypican 4 (GPC4), mRNA [NM_001448]	6.2839
A_32_P98854	A_32_P98854	Unknown	6.2316
NM_033393	KIAA1727	Homo sapiens KIAA1727 protein (KIAA1727), mRNA [NM_033393]	6.2283
NM_003629	PIK3R3	Homo sapiens phosphoinositide-3-kinase, regulatory subunit 3 (p55, gamma) (PIK3R3), mRNA [NM_003629]	6.1363
THC2614148	THC2614148	Q59G86_HUMAN (Q59G86) Androgen-regulated short-chain dehydrogenase/reductase 1 variant (Fragment), partial (7%) [THC2614148]	6.1157
AK124344	AK124344	Homo sapiens cDNA FLJ42353 fis, clone UTERU2007520. [AK124344]	6.0702
NM_014872	ZBTB5	Homo sapiens zinc finger and BTB domain containing 5 (ZBTB5), mRNA [NM_014872]	6.0517
ENST00000327026	ENST00000327026	coiled-coil domain containing 57 [Source:RefSeq_peptide;Acc:NP_932348] [ENST00000327026]	6.0306
THC2648967	THC2648967	Unknown	6.0115
A_23_P156609	#N/A	Unknown	5.9894
NM_015516	TSKU	Homo sapiens tsukushin (TSKU), mRNA [NM_015516]	5.973
NM_000212	ITGB3	Homo sapiens integrin, beta 3 (platelet glycoprotein IIIa, antigen CD61) (ITGB3), mRNA [NM_000212]	5.9448
NM_017434	DUOX1	Homo sapiens dual oxidase 1 (DUOX1), transcript variant 1, mRNA [NM_017434]	5.9386
AK094629	AK094629	Homo sapiens cDNA FLJ37310 fis, clone BRAMY2016706. [AK094629]	5.8935
THC2658269	THC2658269	Unknown	5.8803
NM_007021	C10orf10	Homo sapiens chromosome 10 open reading frame 10 (C10orf10), mRNA [NM_007021]	5.8409
NM_003107	SOX4	Homo sapiens SRY (sex determining region Y)-box 4 (SOX4), mRNA [NM_003107]	5.8006
NM_198516	GALNTL4	Homo sapiens UDP-N-acetyl-alpha-D-galactosamine:polypeptide N-acetylgalactosaminyltransferase-like 4 (GALNTL4), mRNA [NM_198516]	5.7338
NM_144503	F11R	Homo sapiens F11 receptor (F11R), transcript variant 4, mRNA [NM_144503]	5.7322
NM_182608	ANKRD33	Homo sapiens ankyrin repeat domain 33 (ANKRD33), mRNA [NM_182608]	5.7262
NM_203349	SHC4	Homo sapiens SHC (Src homology 2 domain containing) family, member 4 (SHC4), mRNA [NM_203349]	5.7197
NM_152361	EID2B	Homo sapiens EP300 interacting inhibitor of differentiation 2B (EID2B), mRNA [NM_152361]	5.7078
NM_021176	G6PC2	Homo sapiens glucose-6-phosphatase, catalytic, 2 (G6PC2), transcript variant 1, mRNA [NM_021176]	5.7053
NM_015000	STK38L	Homo sapiens serine/threonine kinase 38 like (STK38L), mRNA [NM_015000]	5.6641
NM_018897	DNAH7	Homo sapiens dynein, axonemal, heavy chain 7 (DNAH7), mRNA [NM_018897]	5.6555
NM_007308	SNCA	Homo sapiens synuclein, alpha (non A4 component of amyloid precursor) (SNCA), transcript variant NACP112, mRNA [NM_007308]	5.5258
NM_014454	SESN1	Homo sapiens sestrin 1 (SESN1), mRNA [NM_014454]	5.5047
NM_182728	SLC7A8	Homo sapiens solute carrier family 7 (cationic amino acid transporter, y+ system), member 8 (SLC7A8), transcript variant 2, mRNA [NM_182728]	5.4886
NM_080647	TBX1	Homo sapiens T-box 1 (TBX1), transcript variant C, mRNA [NM_080647]	5.4698
CB984746	CB984746	AGENCOURT_13565173 NIH_MGC_184 Homo sapiens cDNA clone IMAGE:30326407 5', mRNA sequence [CB984746]	5.4276
NM_203463	LASS6	Homo sapiens LAG1 homolog, ceramide synthase 6 (S. cerevisiae) (LASS6), mRNA [NM_203463]	5.4147
NM_015322	FEM1B	Homo sapiens fem-1 homolog b (C. elegans) (FEM1B), mRNA [NM_015322]	5.3603
NM_013957	NRG1	Homo sapiens neuregulin 1 (NRG1), transcript variant HRG-beta2, mRNA [NM_013957]	5.3544
NM_014452	TNFRSF21	Homo sapiens tumor necrosis factor receptor superfamily, member 21 (TNFRSF21), mRNA [NM_014452]	5.3401
NM_005883	APC2	Homo sapiens adenomatosis polyposis coli 2 (APC2), mRNA [NM_005883]	5.3218
NM_032321	MGC13057	Homo sapiens hypothetical protein MGC13057 (MGC13057), transcript variant 4, mRNA [NM_032321]	5.3074
BU602485	BU602485	AGENCOURT_10015118 NIH_MGC_142 Homo sapiens cDNA clone IMAGE:6496567 5', mRNA sequence [BU602485]	5.2332
NM_018413	CHST11	Homo sapiens carbohydrate (chondroitin 4) sulfotransferase 11 (CHST11), mRNA [NM_018413]	5.2149
NM_000037	ANK1	Homo sapiens ankyrin 1, erythrocytic (ANK1), transcript variant 3, mRNA [NM_000037]	5.2123
NM_148959	HUS1B	Homo sapiens HUS1 checkpoint homolog b (S. pombe) (HUS1B), mRNA [NM_148959]	5.2101
NM_006290	TNFAIP3	Homo sapiens tumor necrosis factor, alpha-induced protein 3 (TNFAIP3), mRNA [NM_006290]	5.1853
NM_001295	CCR1	Homo sapiens chemokine (C-C motif) receptor 1 (CCR1), mRNA [NM_001295]	5.1711
NM_006891	CRYGD	Homo sapiens crystallin, gamma D (CRYGD), mRNA [NM_006891]	5.0695
NM_003633	ENC1	Homo sapiens ectodermal-neural cortex (with BTB-like domain) (ENC1), mRNA [NM_003633]	5.045
NM_004267	CHST2	Homo sapiens carbohydrate (N-acetylglucosamine-6-O) sulfotransferase 2 (CHST2), mRNA [NM_004267]	5.0333
NM_016733	LIMK2	Homo sapiens LIM domain kinase 2 (LIMK2), transcript variant 2b, mRNA [NM_016733]	5.0321
NM_203286	PVRL1	Homo sapiens poliovirus receptor-related 1 (herpesvirus entry mediator C; nectin) (PVRL1), transcript variant 3, mRNA [NM_203286]	5.0026
NM_002283	KRT85	Homo sapiens keratin 85 (KRT85), mRNA [NM_002283]	4.9741
NM_002923	RGS2	Homo sapiens regulator of G-protein signalling 2, 24kDa (RGS2), mRNA [NM_002923]	4.9564
NM_005098	MSC	Homo sapiens musculin (activated B-cell factor-1) (MSC), mRNA [NM_005098]	4.9128
NM_199327	SPRY1	Homo sapiens sprouty homolog 1, antagonist of FGF signaling (Drosophila) (SPRY1), transcript variant 2, mRNA [NM_199327]	4.9063
ENST00000292729	USP41	Ubiquitin carboxyl-terminal hydrolase 41 (EC 3.1.2.15) (Ubiquitin thioesterase 41) (Ubiquitin-specific-processing protease 41) (Deubiquitinating enzyme 41) (Fragment). [Source:Uniprot/SPTREMBL;Acc:Q3LFD5] [ENST00000292729]	4.8886
NM_001845	COL4A1	Homo sapiens collagen, type IV, alpha 1 (COL4A1), mRNA [NM_001845]	4.8733
NM_020247	CABC1	Homo sapiens chaperone, ABC1 activity of bc1 complex homolog (S. pombe) (CABC1), nuclear gene encoding mitochondrial protein, mRNA [NM_020247]	4.8217
NM_033274	ADAM19	Homo sapiens ADAM metallopeptidase domain 19 (meltrin beta) (ADAM19), transcript variant 2, mRNA [NM_033274]	4.8073
AK094748	AK094748	Homo sapiens cDNA FLJ37429 fis, clone BRAWH2001666. [AK094748]	4.7952
AF086097	PCF11	Homo sapiens full length insert cDNA clone YZ88E05. [AF086097]	4.7686
NM_170662	CBLB	Homo sapiens Cas-Br-M (murine) ecotropic retroviral transforming sequence b (CBLB), mRNA [NM_170662]	4.7596
AF227517	AF227517	Homo sapiens sprouty-4C mRNA, complete cds. [AF227517]	4.7435
NM_021972	SPHK1	Homo sapiens sphingosine kinase 1 (SPHK1), transcript variant 1, mRNA [NM_021972]	4.7149
BP871540	BP871540	BP871540 Sugano cDNA library, embryonal kidney Homo sapiens cDNA clone HKR00303, mRNA sequence [BP871540]	4.6823
NM_032523	OSBPL6	Homo sapiens oxysterol binding protein-like 6 (OSBPL6), transcript variant 1, mRNA [NM_032523]	4.6457
NM_000201	ICAM1	Homo sapiens intercellular adhesion molecule 1 (CD54), human rhinovirus receptor (ICAM1), mRNA [NM_000201]	4.6254
Z25424	Z25424	H.sapiens protein-serine/threonine kinase gene, complete CDS. [Z25424]	4.5883
NM_017664	ANKRD10	Homo sapiens ankyrin repeat domain 10 (ANKRD10), mRNA [NM_017664]	4.5263
A_24_P767699	A_24_P767699	Unknown	4.5259
BC016934	SOD2	Homo sapiens superoxide dismutase 2, mitochondrial, mRNA (cDNA clone MGC:21350 IMAGE:4184203), complete cds. [BC016934]	4.5032
AK000901	AK000901	Homo sapiens cDNA FLJ10039 fis, clone HEMBA1000975. [AK000901]	4.477
NM_015596	KLK13	Homo sapiens kallikrein-related peptidase 13 (KLK13), mRNA [NM_015596]	4.4534
NM_005159	ACTC1	Homo sapiens actin, alpha, cardiac muscle 1 (ACTC1), mRNA [NM_005159]	4.4275
NM_145804	ABTB2	Homo sapiens ankyrin repeat and BTB (POZ) domain containing 2 (ABTB2), mRNA [NM_145804]	4.3911
NM_177457	LYNX1	Homo sapiens Ly6/neurotoxin 1 (LYNX1), transcript variant 3, mRNA [NM_177457]	4.3152
NM_012240	SIRT4	Homo sapiens sirtuin (silent mating type information regulation 2 homolog) 4 (S. cerevisiae) (SIRT4), mRNA [NM_012240]	4.3029
NM_006227	PLTP	Homo sapiens phospholipid transfer protein (PLTP), transcript variant 1, mRNA [NM_006227]	4.2807
NM_032765	TRIM52	Homo sapiens tripartite motif-containing 52 (TRIM52), mRNA [NM_032765]	4.1069
NM_024910	ZNF767	Homo sapiens zinc finger family member 767 (ZNF767), mRNA [NM_024910]	4.0757
NM_004443	EPHB3	Homo sapiens EPH receptor B3 (EPHB3), mRNA [NM_004443]	4.03
NM_003528	HIST2H2BE	Homo sapiens histone cluster 2, H2be (HIST2H2BE), mRNA [NM_003528]	3.9906
NM_021127	PMAIP1	Homo sapiens phorbol-12-myristate-13-acetate-induced protein 1 (PMAIP1), mRNA [NM_021127]	3.9596
THC2660977	THC2660977	Unknown	3.9263
BC068590	RP4-756G23.1	Homo sapiens hypothetical protein BC012882, mRNA (cDNA clone IMAGE:4819656), partial cds. [BC068590]	3.8619
NM_017654	SAMD9	Homo sapiens sterile alpha motif domain containing 9 (SAMD9), mRNA [NM_017654]	0.2496
NM_014873	LPGAT1	Homo sapiens lysophosphatidylglycerol acyltransferase 1 (LPGAT1), mRNA [NM_014873]	0.2443
NM_138459	NUS1	Homo sapiens nuclear undecaprenyl pyrophosphate synthase 1 homolog (S. cerevisiae) (NUS1), mRNA [NM_138459]	0.2427
NM_001237	CCNA2	Homo sapiens cyclin A2 (CCNA2), mRNA [NM_001237]	0.24
NM_012288	TRAM2	Homo sapiens translocation associated membrane protein 2 (TRAM2), mRNA [NM_012288]	0.2334
NM_015426	WDR51A	Homo sapiens WD repeat domain 51A (WDR51A), mRNA [NM_015426]	0.2325
NM_139067	SMARCC2	Homo sapiens SWI/SNF related, matrix associated, actin dependent regulator of chromatin, subfamily c, member 2 (SMARCC2), transcript variant 2, mRNA [NM_139067]	0.232
NM_000666	ACY1	Homo sapiens aminoacylase 1 (ACY1), mRNA [NM_000666]	0.2319
NM_001280	CIRBP	Homo sapiens cold inducible RNA binding protein (CIRBP), mRNA [NM_001280]	0.2308
NM_175866	UHMK1	Homo sapiens U2AF homology motif (UHM) kinase 1 (UHMK1), mRNA [NM_175866]	0.2288
NM_182616	C15orf38	Homo sapiens chromosome 15 open reading frame 38 (C15orf38), mRNA [NM_182616]	0.2277
NM_004627	WRB	Homo sapiens tryptophan rich basic protein (WRB), mRNA [NM_004627]	0.2273
NM_020422	TMEM159	Homo sapiens transmembrane protein 159 (TMEM159), mRNA [NM_020422]	0.2263
NM_003257	TJP1	Homo sapiens tight junction protein 1 (zona occludens 1) (TJP1), transcript variant 1, mRNA [NM_003257]	0.2222
NM_003115	UAP1	Homo sapiens UDP-N-acteylglucosamine pyrophosphorylase 1 (UAP1), mRNA [NM_003115]	0.221
NM_024736	GSDMDC1	Homo sapiens gasdermin domain containing 1 (GSDMDC1), mRNA [NM_024736]	0.219
NM_032682	FOXP1	Homo sapiens forkhead box P1 (FOXP1), transcript variant 1, mRNA [NM_032682]	0.2172
NM_022071	SH2D4A	Homo sapiens SH2 domain containing 4A (SH2D4A), mRNA [NM_022071]	0.2172
NM_001012761	RGMB	Homo sapiens RGM domain family, member B (RGMB), transcript variant 1, mRNA [NM_001012761]	0.214
NM_004759	MAPKAPK2	Homo sapiens mitogen-activated protein kinase-activated protein kinase 2 (MAPKAPK2), transcript variant 1, mRNA [NM_004759]	0.2136
NM_024583	SCRN3	Homo sapiens secernin 3 (SCRN3), mRNA [NM_024583]	0.2128
NM_018186	C1orf112	Homo sapiens chromosome 1 open reading frame 112 (C1orf112), mRNA [NM_018186]	0.2124
THC2586959	THC2586959	1PK0_D Chain D, Crystal Structure Of The Ef3-Cam Complexed With Pmeapp. {Homo sapiens} (exp=-1; wgp=0; cg=0), partial (70%) [THC2586959]	0.212
NM_198433	AURKA	Homo sapiens aurora kinase A (AURKA), transcript variant 1, mRNA [NM_198433]	0.2116
NM_033219	TRIM14	Homo sapiens tripartite motif-containing 14 (TRIM14), transcript variant 2, mRNA [NM_033219]	0.211
NM_003130	SRI	Homo sapiens sorcin (SRI), transcript variant 1, mRNA [NM_003130]	0.21
NM_007203	PALM2-AKAP2	Homo sapiens PALM2-AKAP2 protein (PALM2-AKAP2), transcript variant 1, mRNA [NM_007203]	0.2083
NM_001002876	CENPM	Homo sapiens centromere protein M (CENPM), transcript variant 2, mRNA [NM_001002876]	0.2082
NM_005358	LMO7	Homo sapiens LIM domain 7 (LMO7), mRNA [NM_005358]	0.2076
ENST00000374279	UGCG	Ceramide glucosyltransferase (EC 2.4.1.80) (Glucosylceramide synthase) (GCS) (UDP-glucose:N-acylsphingosine D-glucosyltransferase) (UDP- glucose ceramide glucosyltransferase) (GLCT-1). [Source:Uniprot/SWISSPROT;Acc:Q16739] [ENST00000374279]	0.2058
THC2638360	THC2638360	Q6STG2_HUMAN (Q6STG2) DNA polymerase-transactivated protein 3, partial (13%) [THC2638360]	0.2044
NM_181719	TMCO4	Homo sapiens transmembrane and coiled-coil domains 4 (TMCO4), mRNA [NM_181719]	0.2044
AF256215	ARNTL2	Homo sapiens cycle-like factor CLIF mRNA, complete cds. [AF256215]	0.2043
NM_030928	CDT1	Homo sapiens chromatin licensing and DNA replication factor 1 (CDT1), mRNA [NM_030928]	0.2038
NM_001008224	UACA	Homo sapiens uveal autoantigen with coiled-coil domains and ankyrin repeats (UACA), transcript variant 2, mRNA [NM_001008224]	0.2023
A_24_P927230	A_24_P927230	Unknown	0.2015
ENST00000282169	UHMK1	Serine/threonine-protein kinase Kist (EC 2.7.11.1) (Kinase interacting with stathmin) (U2AF homology motif kinase 1). [Source:Uniprot/SWISSPROT;Acc:Q8TAS1] [ENST00000282169]	0.1991
NM_020964	KIAA1632	Homo sapiens KIAA1632 (KIAA1632), mRNA [NM_020964]	0.1988
NM_032357	CCDC115	Homo sapiens coiled-coil domain containing 115 (CCDC115), mRNA [NM_032357]	0.1975
NM_024808	C13orf34	Homo sapiens chromosome 13 open reading frame 34 (C13orf34), mRNA [NM_024808]	0.1938
NM_003384	VRK1	Homo sapiens vaccinia related kinase 1 (VRK1), mRNA [NM_003384]	0.1937
NM_002388	MCM3	Homo sapiens MCM3 minichromosome maintenance deficient 3 (S. cerevisiae) (MCM3), mRNA [NM_002388]	0.1906
NM_133640	SURF5	Homo sapiens surfeit 5 (SURF5), transcript variant b, mRNA [NM_133640]	0.1891
AB040957	KIAA1524	Homo sapiens mRNA for KIAA1524 protein, partial cds. [AB040957]	0.1875
AK074291	AK074291	Homo sapiens cDNA FLJ23711 fis, clone HEP12371. [AK074291]	0.1873
NM_012112	TPX2	Homo sapiens TPX2, microtubule-associated, homolog (Xenopus laevis) (TPX2), mRNA [NM_012112]	0.1851
NM_001753	CAV1	Homo sapiens caveolin 1, caveolae protein, 22kDa (CAV1), mRNA [NM_001753]	0.1845
NM_003909	CPNE3	Homo sapiens copine III (CPNE3), mRNA [NM_003909]	0.1824
NM_006397	RNASEH2A	Homo sapiens ribonuclease H2, subunit A (RNASEH2A), mRNA [NM_006397]	0.1805
NM_016201	AMOTL2	Homo sapiens angiomotin like 2 (AMOTL2), mRNA [NM_016201]	0.1798
AK055915	AK055915	Homo sapiens cDNA FLJ31353 fis, clone MESAN2000264. [AK055915]	0.1793
NM_002129	HMGB2	Homo sapiens high-mobility group box 2 (HMGB2), mRNA [NM_002129]	0.1776
NM_014051	TMEM14A	Homo sapiens transmembrane protein 14A (TMEM14A), mRNA [NM_014051]	0.1776
NM_033121	ANKRD13A	Homo sapiens ankyrin repeat domain 13A (ANKRD13A), mRNA [NM_033121]	0.1749
NM_001497	B4GALT1	Homo sapiens UDP-Gal:betaGlcNAc beta 1,4- galactosyltransferase, polypeptide 1 (B4GALT1), mRNA [NM_001497]	0.1704
NM_001039613	IAH1	Homo sapiens isoamyl acetate-hydrolyzing esterase 1 homolog (S. cerevisiae) (IAH1), mRNA [NM_001039613]	0.1702
NM_007109	TCF19	Homo sapiens transcription factor 19 (SC1) (TCF19), transcript variant 1, mRNA [NM_007109]	0.1699
NM_032387	WNK4	Homo sapiens WNK lysine deficient protein kinase 4 (WNK4), mRNA [NM_032387]	0.1673
NM_203284	RBPJ	Homo sapiens recombination signal binding protein for immunoglobulin kappa J region (RBPJ), transcript variant 4, mRNA [NM_203284]	0.1661
NM_014857	RABGAP1L	Homo sapiens RAB GTPase activating protein 1-like (RABGAP1L), transcript variant 1, mRNA [NM_014857]	0.1656
NM_007086	WDHD1	Homo sapiens WD repeat and HMG-box DNA binding protein 1 (WDHD1), transcript variant 1, mRNA [NM_007086]	0.1647
NM_052969	RPL39L	Homo sapiens ribosomal protein L39-like (RPL39L), mRNA [NM_052969]	0.1632
NM_004695	SLC16A5	Homo sapiens solute carrier family 16, member 5 (monocarboxylic acid transporter 6) (SLC16A5), mRNA [NM_004695]	0.1612
NM_004494	HDGF	Homo sapiens hepatoma-derived growth factor (high-mobility group protein 1-like) (HDGF), mRNA [NM_004494]	0.1605
NM_198969	AES	Homo sapiens amino-terminal enhancer of split (AES), transcript variant 1, mRNA [NM_198969]	0.1605
NM_022831	C1orf80	Homo sapiens chromosome 1 open reading frame 80 (C1orf80), mRNA [NM_022831]	0.1597
NM_032294	CAMKK1	Homo sapiens calcium/calmodulin-dependent protein kinase kinase 1, alpha (CAMKK1), transcript variant 1, mRNA [NM_032294]	0.1596
NM_016343	CENPF	Homo sapiens centromere protein F, 350/400ka (mitosin) (CENPF), mRNA [NM_016343]	0.1595
AK090664	AK090664	Homo sapiens cDNA FLJ33345 fis, clone BRACE2003713. [AK090664]	0.1593
NM_012140	SLC25A10	Homo sapiens solute carrier family 25 (mitochondrial carrier; dicarboxylate transporter), member 10 (SLC25A10), mRNA [NM_012140]	0.1588
NM_052853	ADCK2	Homo sapiens aarF domain containing kinase 2 (ADCK2), mRNA [NM_052853]	0.1581
NM_003243	TGFBR3	Homo sapiens transforming growth factor, beta receptor III (TGFBR3), mRNA [NM_003243]	0.1574
NM_001826	CKS1B	Homo sapiens CDC28 protein kinase regulatory subunit 1B (CKS1B), mRNA [NM_001826]	0.1563
AK021837	AK021837	Homo sapiens cDNA FLJ11775 fis, clone HEMBA1005891. [AK021837]	0.156
NM_182513	SPC24	Homo sapiens SPC24, NDC80 kinetochore complex component, homolog (S. cerevisiae) (SPC24), mRNA [NM_182513]	0.1558
NM_024629	MLF1IP	Homo sapiens MLF1 interacting protein (MLF1IP), mRNA [NM_024629]	0.1552
NM_202002	FOXM1	Homo sapiens forkhead box M1 (FOXM1), transcript variant 1, mRNA [NM_202002]	0.1548
BC005015	ZDHHC24	Homo sapiens zinc finger, DHHC-type containing 24, mRNA (cDNA clone IMAGE:3636082), partial cds. [BC005015]	0.1526
NM_003475	RASSF7	Homo sapiens Ras association (RalGDS/AF-6) domain family 7 (RASSF7), mRNA [NM_003475]	0.1523
NM_007295	BRCA1	Homo sapiens breast cancer 1, early onset (BRCA1), transcript variant BRCA1b, mRNA [NM_007295]	0.1516
NM_032373	PCGF5	Homo sapiens polycomb group ring finger 5 (PCGF5), mRNA [NM_032373]	0.1511
NM_006444	SMC2	Homo sapiens structural maintenance of chromosomes 2 (SMC2), transcript variant 3, mRNA [NM_006444]	0.1506
BC041926	BC041926	Homo sapiens cDNA clone IMAGE:5300349. [BC041926]	0.1501
NM_002852	PTX3	Homo sapiens pentraxin-related gene, rapidly induced by IL-1 beta (PTX3), mRNA [NM_002852]	0.1485
NM_145307	PLEKHK1	Homo sapiens pleckstrin homology domain containing, family K member 1 (PLEKHK1), mRNA [NM_145307]	0.1484
NM_016052	RRP15	Homo sapiens ribosomal RNA processing 15 homolog (S. cerevisiae) (RRP15), mRNA [NM_016052]	0.1462
ENST00000307662	SYNPO	Synaptopodin. [Source:Uniprot/SWISSPROT;Acc:Q8N3V7] [ENST00000307662]	0.144
ENST00000354586	ENST00000354586	Serine/threonine/tyrosine-interacting protein (Protein tyrosine phosphatase-like protein). [Source:Uniprot/SWISSPROT;Acc:Q8WUJ0] [ENST00000354586]	0.1438
D14041	RBPJ	Homo sapiens mRNA for H-2K binding factor-2, complete cds. [D14041]	0.1431
NM_030932	DIAPH3	Homo sapiens diaphanous homolog 3 (Drosophila) (DIAPH3), transcript variant 2, mRNA [NM_030932]	0.1414
NM_017527	LY6K	Homo sapiens lymphocyte antigen 6 complex, locus K (LY6K), mRNA [NM_017527]	0.14
NM_173636	WDR62	Homo sapiens WD repeat domain 62 (WDR62), mRNA [NM_173636]	0.1393
NM_001031628	LOC57228	Homo sapiens small trans-membrane and glycosylated protein (LOC57228), transcript variant 1, mRNA [NM_001031628]	0.139
ENST00000359236	FLJ20674	CDNA FLJ20674 fis, clone KAIA4450. [Source:Uniprot/SPTREMBL;Acc:Q9NWQ7] [ENST00000359236]	0.1383
NM_020242	KIF15	Homo sapiens kinesin family member 15 (KIF15), mRNA [NM_020242]	0.1378
NM_018199	EXDL2	Homo sapiens exonuclease 3'-5' domain-like 2 (EXDL2), mRNA [NM_018199]	0.1366
NM_004399	DDX11	Homo sapiens DEAD/H (Asp-Glu-Ala-Asp/His) box polypeptide 11 (CHL1-like helicase homolog, S. cerevisiae) (DDX11), transcript variant 2, mRNA [NM_004399]	0.1358
THC2607337	THC2607337	Unknown	0.1354
NM_005192	CDKN3	Homo sapiens cyclin-dependent kinase inhibitor 3 (CDK2-associated dual specificity phosphatase) (CDKN3), mRNA [NM_005192]	0.1339
NM_000135	FANCA	Homo sapiens Fanconi anemia, complementation group A (FANCA), transcript variant 1, mRNA [NM_000135]	0.1333
XR_015691	LOC731076	PREDICTED: Homo sapiens hypothetical protein LOC731076 (LOC731076), mRNA [XR_015691]	0.1325
NM_001211	BUB1B	Homo sapiens BUB1 budding uninhibited by benzimidazoles 1 homolog beta (yeast) (BUB1B), mRNA [NM_001211]	0.1324
NM_007174	CIT	Homo sapiens citron (rho-interacting, serine/threonine kinase 21) (CIT), mRNA [NM_007174]	0.132
NM_001042517	DIAPH3	Homo sapiens diaphanous homolog 3 (Drosophila) (DIAPH3), transcript variant 1, mRNA [NM_001042517]	0.1317
NM_003012	SFRP1	Homo sapiens secreted frizzled-related protein 1 (SFRP1), mRNA [NM_003012]	0.1305
NM_000946	PRIM1	Homo sapiens primase, polypeptide 1, 49kDa (PRIM1), mRNA [NM_000946]	0.1297
NM_012310	KIF4A	Homo sapiens kinesin family member 4A (KIF4A), mRNA [NM_012310]	0.1291
NM_016359	NUSAP1	Homo sapiens nucleolar and spindle associated protein 1 (NUSAP1), transcript variant 1, mRNA [NM_016359]	0.1289
ENST00000374851	C9orf125	Uncharacterized protein C9orf125. [Source:Uniprot/SWISSPROT;Acc:Q9BRR3] [ENST00000374851]	0.1276
NM_175709	CBX7	Homo sapiens chromobox homolog 7 (CBX7), mRNA [NM_175709]	0.1259
NM_000662	NAT1	Homo sapiens N-acetyltransferase 1 (arylamine N-acetyltransferase) (NAT1), mRNA [NM_000662]	0.1259
NM_001012409	SGOL1	Homo sapiens shugoshin-like 1 (S. pombe) (SGOL1), transcript variant A1, mRNA [NM_001012409]	0.1242
NM_000916	OXTR	Homo sapiens oxytocin receptor (OXTR), mRNA [NM_000916]	0.1242
AK124946	DPF3	Homo sapiens cDNA FLJ42956 fis, clone BRSTN2009899. [AK124946]	0.1235
NM_002247	KCNMA1	Homo sapiens potassium large conductance calcium-activated channel, subfamily M, alpha member 1 (KCNMA1), transcript variant 2, mRNA [NM_002247]	0.1217
NM_018193	FANCI	Homo sapiens KIAA1794 (KIAA1794), mRNA [NM_018193]	0.1213
A_32_P171043	A_32_P171043	Unknown	0.1202
NM_001067	TOP2A	Homo sapiens topoisomerase (DNA) II alpha 170kDa (TOP2A), mRNA [NM_001067]	0.1199
NM_024827	HDAC11	Homo sapiens histone deacetylase 11 (HDAC11), mRNA [NM_024827]	0.1186
NM_003318	TTK	Homo sapiens TTK protein kinase (TTK), mRNA [NM_003318]	0.1172
NM_003846	PEX11B	Homo sapiens peroxisomal biogenesis factor 11B (PEX11B), mRNA [NM_003846]	0.1168
NM_012145	DTYMK	Homo sapiens deoxythymidylate kinase (thymidylate kinase) (DTYMK), mRNA [NM_012145]	0.1163
A_32_P36709	A_32_P36709	Unknown	0.1158
NM_145798	OSBPL7	Homo sapiens oxysterol binding protein-like 7 (OSBPL7), transcript variant 1, mRNA [NM_145798]	0.1149
NM_006479	RAD51AP1	Homo sapiens RAD51 associated protein 1 (RAD51AP1), mRNA [NM_006479]	0.1131
NM_018132	CENPQ	Homo sapiens centromere protein Q (CENPQ), mRNA [NM_018132]	0.1128
NM_013409	FST	Homo sapiens follistatin (FST), transcript variant FST344, mRNA [NM_013409]	0.1104
NM_152341	PAQR4	Homo sapiens progestin and adipoQ receptor family member IV (PAQR4), mRNA [NM_152341]	0.1103
NM_001080416	MYBL1	Homo sapiens v-myb myeloblastosis viral oncogene homolog (avian)-like 1 (MYBL1), mRNA [NM_001080416]	0.1102
NM_006342	TACC3	Homo sapiens transforming, acidic coiled-coil containing protein 3 (TACC3), mRNA [NM_006342]	0.1101
NM_024693	ECHDC3	Homo sapiens enoyl Coenzyme A hydratase domain containing 3 (ECHDC3), mRNA [NM_024693]	0.1099
NM_152562	CDCA2	Homo sapiens cell division cycle associated 2 (CDCA2), mRNA [NM_152562]	0.1083
NM_016426	GTSE1	Homo sapiens G-2 and S-phase expressed 1 (GTSE1), mRNA [NM_016426]	0.1069
NM_003258	TK1	Homo sapiens thymidine kinase 1, soluble (TK1), mRNA [NM_003258]	0.106
NM_018410	DKFZp762E1312	Homo sapiens hypothetical protein DKFZp762E1312 (DKFZp762E1312), mRNA [NM_018410]	0.1057
NM_173529	C18orf54	Homo sapiens chromosome 18 open reading frame 54 (C18orf54), mRNA [NM_173529]	0.1047
AK125077	AK125077	Homo sapiens cDNA FLJ43087 fis, clone BRTHA3019105. [AK125077]	0.1041
A_24_P50328	A_24_P50328	Unknown	0.1041
NM_007331	WHSC1	Homo sapiens Wolf-Hirschhorn syndrome candidate 1 (WHSC1), transcript variant 8, mRNA [NM_007331]	0.103
NM_022092	CHTF18	Homo sapiens CTF18, chromosome transmission fidelity factor 18 homolog (S. cerevisiae) (CHTF18), mRNA [NM_022092]	0.1028
NM_152913	TMEM130	Homo sapiens transmembrane protein 130 (TMEM130), mRNA [NM_152913]	0.1005
NM_017915	C12orf48	Homo sapiens chromosome 12 open reading frame 48 (C12orf48), mRNA [NM_017915]	0.0998
NM_031966	CCNB1	Homo sapiens cyclin B1 (CCNB1), mRNA [NM_031966]	0.0998
NM_020675	SPC25	Homo sapiens SPC25, NDC80 kinetochore complex component, homolog (S. cerevisiae) (SPC25), mRNA [NM_020675]	0.0985
NM_013277	RACGAP1	Homo sapiens Rac GTPase activating protein 1 (RACGAP1), mRNA [NM_013277]	0.0981
THC2677783	THC2677783	Unknown	0.0937
NM_004900	APOBEC3B	Homo sapiens apolipoprotein B mRNA editing enzyme, catalytic polypeptide-like 3B (APOBEC3B), mRNA [NM_004900]	0.0933
NM_004203	PKMYT1	Homo sapiens protein kinase, membrane associated tyrosine/threonine 1 (PKMYT1), transcript variant 1, mRNA [NM_004203]	0.0898
NM_014264	PLK4	Homo sapiens polo-like kinase 4 (Drosophila) (PLK4), mRNA [NM_014264]	0.0889
NM_022346	NCAPG	Homo sapiens non-SMC condensin I complex, subunit G (NCAPG), mRNA [NM_022346]	0.0888
NM_005498	AP1M2	Homo sapiens adaptor-related protein complex 1, mu 2 subunit (AP1M2), mRNA [NM_005498]	0.0867
NM_182964	NAV2	Homo sapiens neuron navigator 2 (NAV2), transcript variant 1, mRNA [NM_182964]	0.086
NM_004217	AURKB	Homo sapiens aurora kinase B (AURKB), mRNA [NM_004217]	0.0858
NM_002263	KIFC1	Homo sapiens kinesin family member C1 (KIFC1), mRNA [NM_002263]	0.0858
NM_080668	CDCA5	Homo sapiens cell division cycle associated 5 (CDCA5), mRNA [NM_080668]	0.0853
NM_024490	ATP10A	Homo sapiens ATPase, Class V, type 10A (ATP10A), mRNA [NM_024490]	0.0818
NM_005030	PLK1	Homo sapiens polo-like kinase 1 (Drosophila) (PLK1), mRNA [NM_005030]	0.0799
NM_019013	FAM64A	Homo sapiens family with sequence similarity 64, member A (FAM64A), mRNA [NM_019013]	0.0783
NM_014750	DLG7	Homo sapiens discs, large homolog 7 (Drosophila) (DLG7), mRNA [NM_014750]	0.0766
NM_133468	BMPER	Homo sapiens BMP binding endothelial regulator (BMPER), mRNA [NM_133468]	0.0763
NM_145251	STYX	Homo sapiens serine/threonine/tyrosine interacting protein (STYX), mRNA [NM_145251]	0.0724
NM_152515	CKAP2L	Homo sapiens cytoskeleton associated protein 2-like (CKAP2L), mRNA [NM_152515]	0.0707
NM_000882	IL12A	Homo sapiens interleukin 12A (natural killer cell stimulatory factor 1, cytotoxic lymphocyte maturation factor 1, p35) (IL12A), mRNA [NM_000882]	0.0702
NM_001809	CENPA	Homo sapiens centromere protein A (CENPA), transcript variant 1, mRNA [NM_001809]	0.0694
NM_145697	NUF2	Homo sapiens NUF2, NDC80 kinetochore complex component, homolog (S. cerevisiae) (NUF2), transcript variant 1, mRNA [NM_145697]	0.0689
NM_012484	HMMR	Homo sapiens hyaluronan-mediated motility receptor (RHAMM) (HMMR), transcript variant 1, mRNA [NM_012484]	0.068
BC047636	BC047636	Homo sapiens cDNA clone IMAGE:4822429. [BC047636]	0.0677
NM_018101	CDCA8	Homo sapiens cell division cycle associated 8 (CDCA8), mRNA [NM_018101]	0.0665
NM_000891	KCNJ2	Homo sapiens potassium inwardly-rectifying channel, subfamily J, member 2 (KCNJ2), mRNA [NM_000891]	0.0657
AK092472	AK092472	Homo sapiens cDNA FLJ35153 fis, clone PLACE6010765. [AK092472]	0.0652
NM_170589	CASC5	Homo sapiens cancer susceptibility candidate 5 (CASC5), transcript variant 1, mRNA [NM_170589]	0.0651
NM_014736	KIAA0101	Homo sapiens KIAA0101 (KIAA0101), transcript variant 1, mRNA [NM_014736]	0.0639
NM_024745	SHCBP1	Homo sapiens SHC SH2-domain binding protein 1 (SHCBP1), mRNA [NM_024745]	0.0639
NM_004237	TRIP13	Homo sapiens thyroid hormone receptor interactor 13 (TRIP13), mRNA [NM_004237]	0.063
NM_001009954	FLJ20105	Homo sapiens FLJ20105 protein (FLJ20105), transcript variant 2, mRNA [NM_001009954]	0.0609
NM_017918	CCDC109B	Homo sapiens coiled-coil domain containing 109B (CCDC109B), mRNA [NM_017918]	0.0605
NM_018154	ASF1B	Homo sapiens ASF1 anti-silencing function 1 homolog B (S. cerevisiae) (ASF1B), mRNA [NM_018154]	0.0602
NM_006101	NDC80	Homo sapiens NDC80 homolog, kinetochore complex component (S. cerevisiae) (NDC80), mRNA [NM_006101]	0.0594
NM_018492	PBK	Homo sapiens PDZ binding kinase (PBK), mRNA [NM_018492]	0.0588
NM_016448	DTL	Homo sapiens denticleless homolog (Drosophila) (DTL), mRNA [NM_016448]	0.0554
NM_001786	CDC2	Homo sapiens cell division cycle 2, G1 to S and G2 to M (CDC2), transcript variant 1, mRNA [NM_001786]	0.0543
NM_003981	PRC1	Homo sapiens protein regulator of cytokinesis 1 (PRC1), transcript variant 1, mRNA [NM_003981]	0.0517
NM_002417	MKI67	Homo sapiens antigen identified by monoclonal antibody Ki-67 (MKI67), mRNA [NM_002417]	0.0501
NM_001255	CDC20	Homo sapiens cell division cycle 20 homolog (S. cerevisiae) (CDC20), mRNA [NM_001255]	0.0466
NM_004336	BUB1	Homo sapiens BUB1 budding uninhibited by benzimidazoles 1 homolog (yeast) (BUB1), mRNA [NM_004336]	0.0461
NM_001034	RRM2	Homo sapiens ribonucleotide reductase M2 polypeptide (RRM2), mRNA [NM_001034]	0.042
NM_006845	KIF2C	Homo sapiens kinesin family member 2C (KIF2C), mRNA [NM_006845]	0.0398
NM_018136	ASPM	Homo sapiens asp (abnormal spindle) homolog, microcephaly associated (Drosophila) (ASPM), mRNA [NM_018136]	0.0391
NM_018685	ANLN	Homo sapiens anillin, actin binding protein (ANLN), mRNA [NM_018685]	0.037
NM_018131	CEP55	Homo sapiens centrosomal protein 55kDa (CEP55), mRNA [NM_018131]	0.0356
NM_004701	CCNB2	Homo sapiens cyclin B2 (CCNB2), mRNA [NM_004701]	0.032
NM_001012271	BIRC5	Homo sapiens baculoviral IAP repeat-containing 5 (survivin) (BIRC5), transcript variant 3, mRNA [NM_001012271]	0.0312
NM_017779	DEPDC1	Homo sapiens DEP domain containing 1 (DEPDC1), mRNA [NM_017779]	0.0309
NM_001813	CENPE	Homo sapiens centromere protein E, 312kDa (CENPE), mRNA [NM_001813]	0.0297
NM_181803	UBE2C	Homo sapiens ubiquitin-conjugating enzyme E2C (UBE2C), transcript variant 6, mRNA [NM_181803]	0.0284

## Sheet: Interaction gene set
p53 and pRb Interaction Significant Differentially Expressed Gene Set
Systematic Name	Gene Name	Description	Average Fold Change
AI911302	AI911302	AI911302 wd14e10.x1 Soares_NFL_T_GBC_S1 Homo sapiens cDNA clone IMAGE:2328138 3', mRNA sequence [AI911302]	86.74
NM_002632	PGF	Homo sapiens placental growth factor, vascular endothelial growth factor-related protein (PGF), mRNA [NM_002632]	46.762
NM_018965	TREM2	CYP4F2	24.856
A_24_P878366	A_24_P878366	Unknown	21.512
NM_198173	GRHL3	Homo sapiens grainyhead-like 3 (Drosophila) (GRHL3), transcript variant 2, mRNA [NM_198173]	21.126
NM_017565	FAM20A	Homo sapiens family with sequence similarity 20, member A (FAM20A), mRNA [NM_017565]	20.308
THC2668267	THC2668267	Q3MAK1_ANAVT (Q3MAK1) Phosphoglucomutase/phosphomannomutase , partial (4%) [THC2668267]	19.498
THC2565393	THC2565393	Q5VT28_HUMAN (Q5VT28) Family with sequence similarity 27, member B (Family with sequence similarity 27, member A) (Family with sequence similarity 27, member C), partial (81%) [THC2565393]	19.246
A_32_P168727	A_32_P168727	Unknown	17.802
BC073976	BC073976	Homo sapiens cDNA clone IMAGE:6018774, partial cds. [BC073976]	17.16
NM_002590	PCDH8	Homo sapiens protocadherin 8 (PCDH8), transcript variant 1, mRNA [NM_002590]	16.226
CD511705	CD511705	AGENCOURT_14360862 NIH_MGC_187 Homo sapiens cDNA clone IMAGE:30405414 5', mRNA sequence [CD511705]	16.062
NM_138344	C14orf152	Homo sapiens chromosome 14 open reading frame 152 (C14orf152), mRNA [NM_138344]	15.977
NM_001080468	SYCN	Homo sapiens syncollin (SYCN), mRNA [NM_001080468]	15.905
NM_021571	ICEBERG	Homo sapiens ICEBERG caspase-1 inhibitor (ICEBERG), mRNA [NM_021571]	14.305
NM_001082	CYP4F2	Homo sapiens cytochrome P450, family 4, subfamily F, polypeptide 2 (CYP4F2), mRNA [NM_001082]	12.569
NM_000729	CCK	Homo sapiens cholecystokinin (CCK), mRNA [NM_000729]	12.407
NM_001200	BMP2	Homo sapiens bone morphogenetic protein 2 (BMP2), mRNA [NM_001200]	11.436
NM_133177	PTPRU	Homo sapiens protein tyrosine phosphatase, receptor type, U (PTPRU), transcript variant 2, mRNA [NM_133177]	11.168
THC2642537	THC2642537	Q2Q5T5_MOUSE (Q2Q5T5) Embryonic stem cell-and germ cell-specific protein ESGP, complete [THC2642537]	10.941
NM_023067	FOXL2	Homo sapiens forkhead box L2 (FOXL2), mRNA [NM_023067]	10.62
NM_003991	EDNRB	Homo sapiens endothelin receptor type B (EDNRB), transcript variant 2, mRNA [NM_003991]	10.585
NM_004428	EFNA1	Homo sapiens ephrin-A1 (EFNA1), transcript variant 1, mRNA [NM_004428]	10.517
NM_004387	NKX2-5	Homo sapiens NK2 transcription factor related, locus 5 (Drosophila) (NKX2-5), mRNA [NM_004387]	10.47
NM_000526	KRT14	Homo sapiens keratin 14 (epidermolysis bullosa simplex, Dowling-Meara, Koebner) (KRT14), mRNA [NM_000526]	10.436
NM_003841	TNFRSF10C	Homo sapiens tumor necrosis factor receptor superfamily, member 10c, decoy without an intracellular domain (TNFRSF10C), mRNA [NM_003841]	10.17
NM_000142	FGFR3	Homo sapiens fibroblast growth factor receptor 3 (achondroplasia, thanatophoric dwarfism) (FGFR3), transcript variant 1, mRNA [NM_000142]	10.133
NM_152404	UGT3A1	Homo sapiens UDP glycosyltransferase 3 family, polypeptide A1 (UGT3A1), mRNA [NM_152404]	10.083
NM_152670	C2orf51	Homo sapiens chromosome 2 open reading frame 51 (C2orf51), mRNA [NM_152670]	9.5914
NM_005268	GJB5	Homo sapiens gap junction protein, beta 5 (GJB5), mRNA [NM_005268]	9.5447
NM_000422	KRT17	Homo sapiens keratin 17 (KRT17), mRNA [NM_000422]	9.5142
NM_033120	NKD2	Homo sapiens naked cuticle homolog 2 (Drosophila) (NKD2), mRNA [NM_033120]	8.9252
BC063385	TRA@	Homo sapiens T cell receptor alpha locus, mRNA (cDNA clone MGC:71411 IMAGE:4853814), complete cds. [BC063385]	8.706
NM_015879	ST8SIA3	Homo sapiens ST8 alpha-N-acetyl-neuraminide alpha-2,8-sialyltransferase 3 (ST8SIA3), mRNA [NM_015879]	8.6842
NM_005523	HOXA11	Homo sapiens homeobox A11 (HOXA11), mRNA [NM_005523]	8.521
NM_024989	PGAP1	Homo sapiens GPI deacylase (PGAP1), mRNA [NM_024989]	8.3487
NM_018558	GABRQ	Homo sapiens gamma-aminobutyric acid (GABA) receptor, theta (GABRQ), mRNA [NM_018558]	8.2783
AK125985	AK125985	Homo sapiens cDNA FLJ43997 fis, clone TESTI4021456. [AK125985]	8.1169
CB852325	CB852325	UI-CF-FN0-afp-n-21-0-UI.s1 UI-CF-FN0 Homo sapiens cDNA clone UI-CF-FN0-afp-n-21-0-UI 3', mRNA sequence [CB852325]	7.8293
NM_002392	MDM2	Homo sapiens Mdm2, transformed 3T3 cell double minute 2, p53 binding protein (mouse) (MDM2), transcript variant MDM2, mRNA [NM_002392]	7.8157
ENST00000377525	ENST00000377525	Protein FAM27E1. [Source:Uniprot/SWISSPROT;Acc:Q5T7N7] [ENST00000377525]	7.7762
NM_004755	RPS6KA5	Homo sapiens ribosomal protein S6 kinase, 90kDa, polypeptide 5 (RPS6KA5), transcript variant 1, mRNA [NM_004755]	7.7329
NM_015404	DFNB31	Homo sapiens deafness, autosomal recessive 31 (DFNB31), mRNA [NM_015404]	7.657
NM_153268	PLCXD2	Homo sapiens phosphatidylinositol-specific phospholipase C, X domain containing 2 (PLCXD2), mRNA [NM_153268]	7.6269
AF334945	FKSG43	Homo sapiens FKSG43 (FKSG43) mRNA, complete cds. [AF334945]	7.4397
NM_005755	EBI3	Homo sapiens Epstein-Barr virus induced gene 3 (EBI3), mRNA [NM_005755]	7.3997
NM_014759	PHYHIP	Homo sapiens phytanoyl-CoA 2-hydroxylase interacting protein (PHYHIP), mRNA [NM_014759]	7.3405
NM_017495	RBM38	Homo sapiens RNA binding motif protein 38 (RBM38), transcript variant 1, mRNA [NM_017495]	7.3358
NM_002581	PAPPA	Homo sapiens pregnancy-associated plasma protein A, pappalysin 1 (PAPPA), mRNA [NM_002581]	7.2992
THC2532504	THC2532504	Q9BX12_HUMAN (Q9BX12) GTP binding protein 2 (Fragment), partial (26%) [THC2532504]	7.0938
BC085019	GDF5OS	Homo sapiens hypothetical LOC554250, mRNA (cDNA clone MGC:99835 IMAGE:6650156), complete cds. [BC085019]	6.7892
AF140675	ADAMTS7	Homo sapiens zinc metalloprotease ADAMTS7 (ADAMTS7) mRNA, complete cds. [AF140675]	6.4441
NM_004097	EMX1	Homo sapiens empty spiracles homeobox 1 (EMX1), transcript variant 1, mRNA [NM_004097]	6.4091
NM_033393	KIAA1727	Homo sapiens KIAA1727 protein (KIAA1727), mRNA [NM_033393]	6.2283
NM_014872	ZBTB5	Homo sapiens zinc finger and BTB domain containing 5 (ZBTB5), mRNA [NM_014872]	6.0517
ENST00000327026	ENST00000327026	coiled-coil domain containing 57 [Source:RefSeq_peptide;Acc:NP_932348] [ENST00000327026]	6.0306
NM_017434	DUOX1	Homo sapiens dual oxidase 1 (DUOX1), transcript variant 1, mRNA [NM_017434]	5.9386
NM_007021	C10orf10	Homo sapiens chromosome 10 open reading frame 10 (C10orf10), mRNA [NM_007021]	5.8409
NM_144503	F11R	Homo sapiens F11 receptor (F11R), transcript variant 4, mRNA [NM_144503]	5.7322
NM_182608	ANKRD33	Homo sapiens ankyrin repeat domain 33 (ANKRD33), mRNA [NM_182608]	5.7262
NM_152361	EID2B	Homo sapiens EP300 interacting inhibitor of differentiation 2B (EID2B), mRNA [NM_152361]	5.7078
NM_021176	G6PC2	Homo sapiens glucose-6-phosphatase, catalytic, 2 (G6PC2), transcript variant 1, mRNA [NM_021176]	5.7053
NM_018897	DNAH7	Homo sapiens dynein, axonemal, heavy chain 7 (DNAH7), mRNA [NM_018897]	5.6555
NM_014454	SESN1	Homo sapiens sestrin 1 (SESN1), mRNA [NM_014454]	5.5047
NM_080647	TBX1	Homo sapiens T-box 1 (TBX1), transcript variant C, mRNA [NM_080647]	5.4698
NM_203463	LASS6	Homo sapiens LAG1 homolog, ceramide synthase 6 (S. cerevisiae) (LASS6), mRNA [NM_203463]	5.4147
BU602485	BU602485	AGENCOURT_10015118 NIH_MGC_142 Homo sapiens cDNA clone IMAGE:6496567 5', mRNA sequence [BU602485]	5.2332
NM_148959	HUS1B	Homo sapiens HUS1 checkpoint homolog b (S. pombe) (HUS1B), mRNA [NM_148959]	5.2101
NM_006290	TNFAIP3	Homo sapiens tumor necrosis factor, alpha-induced protein 3 (TNFAIP3), mRNA [NM_006290]	5.1853
NM_203286	PVRL1	Homo sapiens poliovirus receptor-related 1 (herpesvirus entry mediator C; nectin) (PVRL1), transcript variant 3, mRNA [NM_203286]	5.0026
NM_002283	KRT85	Homo sapiens keratin 85 (KRT85), mRNA [NM_002283]	4.9741
ENST00000292729	USP41	Ubiquitin carboxyl-terminal hydrolase 41 (EC 3.1.2.15) (Ubiquitin thioesterase 41) (Ubiquitin-specific-processing protease 41) (Deubiquitinating enzyme 41) (Fragment). [Source:Uniprot/SPTREMBL;Acc:Q3LFD5] [ENST00000292729]	4.8886
BP871540	BP871540	BP871540 Sugano cDNA library, embryonal kidney Homo sapiens cDNA clone HKR00303, mRNA sequence [BP871540]	4.6823
A_24_P767699	A_24_P767699	Unknown	4.5259
NM_004443	EPHB3	Homo sapiens EPH receptor B3 (EPHB3), mRNA [NM_004443]	4.03
NM_021127	PMAIP1	Homo sapiens phorbol-12-myristate-13-acetate-induced protein 1 (PMAIP1), mRNA [NM_021127]	3.9596
THC2660977	THC2660977	Unknown	3.9263
NM_017654	SAMD9	Homo sapiens sterile alpha motif domain containing 9 (SAMD9), mRNA [NM_017654]	0.2496
NM_139067	SMARCC2	Homo sapiens SWI/SNF related, matrix associated, actin dependent regulator of chromatin, subfamily c, member 2 (SMARCC2), transcript variant 2, mRNA [NM_139067]	0.232
NM_001280	CIRBP	Homo sapiens cold inducible RNA binding protein (CIRBP), mRNA [NM_001280]	0.2308
NM_182616	C15orf38	Homo sapiens chromosome 15 open reading frame 38 (C15orf38), mRNA [NM_182616]	0.2277
NM_004627	WRB	Homo sapiens tryptophan rich basic protein (WRB), mRNA [NM_004627]	0.2273
NM_020422	TMEM159	Homo sapiens transmembrane protein 159 (TMEM159), mRNA [NM_020422]	0.2263
NM_022071	SH2D4A	Homo sapiens SH2 domain containing 4A (SH2D4A), mRNA [NM_022071]	0.2172
NM_004759	MAPKAPK2	Homo sapiens mitogen-activated protein kinase-activated protein kinase 2 (MAPKAPK2), transcript variant 1, mRNA [NM_004759]	0.2136
THC2586959	THC2586959	1PK0_D Chain D, Crystal Structure Of The Ef3-Cam Complexed With Pmeapp. {Homo sapiens} (exp=-1; wgp=0; cg=0), partial (70%) [THC2586959]	0.212
NM_033219	TRIM14	Homo sapiens tripartite motif-containing 14 (TRIM14), transcript variant 2, mRNA [NM_033219]	0.211
NM_003130	SRI	Homo sapiens sorcin (SRI), transcript variant 1, mRNA [NM_003130]	0.21
NM_007203	PALM2-AKAP2	Homo sapiens PALM2-AKAP2 protein (PALM2-AKAP2), transcript variant 1, mRNA [NM_007203]	0.2083
NM_181719	TMCO4	Homo sapiens transmembrane and coiled-coil domains 4 (TMCO4), mRNA [NM_181719]	0.2044
THC2638360	THC2638360	Q6STG2_HUMAN (Q6STG2) DNA polymerase-transactivated protein 3, partial (13%) [THC2638360]	0.2044
AF256215	ARNTL2	Homo sapiens cycle-like factor CLIF mRNA, complete cds. [AF256215]	0.2043
NM_030928	CDT1	Homo sapiens chromatin licensing and DNA replication factor 1 (CDT1), mRNA [NM_030928]	0.2038
NM_001008224	UACA	Homo sapiens uveal autoantigen with coiled-coil domains and ankyrin repeats (UACA), transcript variant 2, mRNA [NM_001008224]	0.2023
A_24_P927230	A_24_P927230	Unknown	0.2015
NM_020964	KIAA1632	Homo sapiens KIAA1632 (KIAA1632), mRNA [NM_020964]	0.1988
NM_024808	C13orf34	Homo sapiens chromosome 13 open reading frame 34 (C13orf34), mRNA [NM_024808]	0.1938
NM_003384	VRK1	Homo sapiens vaccinia related kinase 1 (VRK1), mRNA [NM_003384]	0.1937
NM_002388	MCM3	Homo sapiens MCM3 minichromosome maintenance deficient 3 (S. cerevisiae) (MCM3), mRNA [NM_002388]	0.1906
AB040957	KIAA1524	Homo sapiens mRNA for KIAA1524 protein, partial cds. [AB040957]	0.1875
AK055915	AK055915	Homo sapiens cDNA FLJ31353 fis, clone MESAN2000264. [AK055915]	0.1793
NM_203284	RBPJ	Homo sapiens recombination signal binding protein for immunoglobulin kappa J region (RBPJ), transcript variant 4, mRNA [NM_203284]	0.1661
NM_014857	RABGAP1L	Homo sapiens RAB GTPase activating protein 1-like (RABGAP1L), transcript variant 1, mRNA [NM_014857]	0.1656
NM_004695	SLC16A5	Homo sapiens solute carrier family 16, member 5 (monocarboxylic acid transporter 6) (SLC16A5), mRNA [NM_004695]	0.1612
NM_004494	HDGF	Homo sapiens hepatoma-derived growth factor (high-mobility group protein 1-like) (HDGF), mRNA [NM_004494]	0.1605
NM_198969	AES	Homo sapiens amino-terminal enhancer of split (AES), transcript variant 1, mRNA [NM_198969]	0.1605
NM_032294	CAMKK1	Homo sapiens calcium/calmodulin-dependent protein kinase kinase 1, alpha (CAMKK1), transcript variant 1, mRNA [NM_032294]	0.1596
AK090664	AK090664	Homo sapiens cDNA FLJ33345 fis, clone BRACE2003713. [AK090664]	0.1593
NM_012140	SLC25A10	Homo sapiens solute carrier family 25 (mitochondrial carrier; dicarboxylate transporter), member 10 (SLC25A10), mRNA [NM_012140]	0.1588
NM_052853	ADCK2	Homo sapiens aarF domain containing kinase 2 (ADCK2), mRNA [NM_052853]	0.1581
NM_003243	TGFBR3	Homo sapiens transforming growth factor, beta receptor III (TGFBR3), mRNA [NM_003243]	0.1574
AK021837	AK021837	Homo sapiens cDNA FLJ11775 fis, clone HEMBA1005891. [AK021837]	0.156
NM_016052	RRP15	Homo sapiens ribosomal RNA processing 15 homolog (S. cerevisiae) (RRP15), mRNA [NM_016052]	0.1462
ENST00000307662	SYNPO	Synaptopodin. [Source:Uniprot/SWISSPROT;Acc:Q8N3V7] [ENST00000307662]	0.144
D14041	RBPJ	Homo sapiens mRNA for H-2K binding factor-2, complete cds. [D14041]	0.1431
NM_173636	WDR62	Homo sapiens WD repeat domain 62 (WDR62), mRNA [NM_173636]	0.1393
ENST00000359236	FLJ20674	CDNA FLJ20674 fis, clone KAIA4450. [Source:Uniprot/SPTREMBL;Acc:Q9NWQ7] [ENST00000359236]	0.1383
NM_018199	EXDL2	Homo sapiens exonuclease 3'-5' domain-like 2 (EXDL2), mRNA [NM_018199]	0.1366
THC2607337	THC2607337	Unknown	0.1354
ENST00000374851	C9orf125	Uncharacterized protein C9orf125. [Source:Uniprot/SWISSPROT;Acc:Q9BRR3] [ENST00000374851]	0.1276
NM_175709	CBX7	Homo sapiens chromobox homolog 7 (CBX7), mRNA [NM_175709]	0.1259
NM_000916	OXTR	Homo sapiens oxytocin receptor (OXTR), mRNA [NM_000916]	0.1242
A_32_P171043	A_32_P171043	Unknown	0.1202
NM_024827	HDAC11	Homo sapiens histone deacetylase 11 (HDAC11), mRNA [NM_024827]	0.1186
A_32_P36709	A_32_P36709	Unknown	0.1158
NM_024693	ECHDC3	Homo sapiens enoyl Coenzyme A hydratase domain containing 3 (ECHDC3), mRNA [NM_024693]	0.1099
AK125077	AK125077	Homo sapiens cDNA FLJ43087 fis, clone BRTHA3019105. [AK125077]	0.1041
NM_007331	WHSC1	Homo sapiens Wolf-Hirschhorn syndrome candidate 1 (WHSC1), transcript variant 8, mRNA [NM_007331]	0.103
NM_152913	TMEM130	Homo sapiens transmembrane protein 130 (TMEM130), mRNA [NM_152913]	0.1005
NM_017915	C12orf48	Homo sapiens chromosome 12 open reading frame 48 (C12orf48), mRNA [NM_017915]	0.0998
THC2677783	THC2677783	Unknown	0.0937
NM_005498	AP1M2	Homo sapiens adaptor-related protein complex 1, mu 2 subunit (AP1M2), mRNA [NM_005498]	0.0867
NM_024490	ATP10A	Homo sapiens ATPase, Class V, type 10A (ATP10A), mRNA [NM_024490]	0.0818
NM_133468	BMPER	Homo sapiens BMP binding endothelial regulator (BMPER), mRNA [NM_133468]	0.0763
NM_145251	STYX	Homo sapiens serine/threonine/tyrosine interacting protein (STYX), mRNA [NM_145251]	0.0724
NM_000882	IL12A	Homo sapiens interleukin 12A (natural killer cell stimulatory factor 1, cytotoxic lymphocyte maturation factor 1, p35) (IL12A), mRNA [NM_000882]	0.0702
BC047636	BC047636	Homo sapiens cDNA clone IMAGE:4822429. [BC047636]	0.0677
NM_000891	KCNJ2	Homo sapiens potassium inwardly-rectifying channel, subfamily J, member 2 (KCNJ2), mRNA [NM_000891]	0.0657
NM_016448	DTL	Homo sapiens denticleless homolog (Drosophila) (DTL), mRNA [NM_016448]	0.0554
NM_004336	BUB1	Homo sapiens BUB1 budding uninhibited by benzimidazoles 1 homolog (yeast) (BUB1), mRNA [NM_004336]	0.0461
